# Supplementary material for: Duodenal transcriptomics demonstrates signatures of tissue inflammation and immune cell infiltration in children with environmental enteric dysfunction across global centers
Source: Am J Clin Nutr. 2024 Sep 17;120(Suppl 1):S51–64. doi: 10.1016/j.ajcnut.2024.02.023 (PMC11562032; doi:10.1016/j.ajcnut.2024.02.023)
Supplement: Multimedia component 1 [file mmc1.zip]

Archive with 1 entries (1 files):
- ajcnut_465_4TXSSU~1_mmc1.XLS
