# Supplementary material for: Duodenal transcriptomics demonstrates signatures of tissue inflammation and immune cell infiltration in children with environmental enteric dysfunction across global centers
Source: Am J Clin Nutr. 2024 Sep 17;120(Suppl 1):S51–64. doi: 10.1016/j.ajcnut.2024.02.023 (PMC11562032; doi:10.1016/j.ajcnut.2024.02.023)
Supplement: Multimedia component 1 [file mmc1.zip › ajcnut_465_4TXSSU~1_mmc1.XLS]

## Sheet: S1 DEG
Dataset S1: Differentially expressed genes in EED (log2FoldChange >1, padj <0.05)
geneID	baseMean	log2FoldChange	lfcSE	stat	P value	P adj	Gene name	Gene Description	Gene Biotype	Chromosome	Gene Length (BP)	Direction regulated in EED
ENSG00000169605	21.3324	-6.24715	0.771695	-8.09537	5.71e-16	2.95e-14	GKN1	gastrokine 1 [Source:HGNC Symbol;Acc:HGNC:23217]	protein_coding	2	1395	down
ENSG00000183607	14.4283	-4.21187	0.499473	-8.43264	3.38e-17	2.07e-15	GKN2	gastrokine 2 [Source:HGNC Symbol;Acc:HGNC:24588]	protein_coding	2	1918	down
ENSG00000182333	103.147	-4.1732	0.69059	-6.04295	1.51e-09	3e-08	LIPF	lipase F, gastric type [Source:HGNC Symbol;Acc:HGNC:6622]	protein_coding	10	3697	down
ENSG00000168631	55.3228	-4.00939	0.487923	-8.21727	2.08e-16	1.14e-14	MUCL3	mucin like 3 [Source:HGNC Symbol;Acc:HGNC:21666]	protein_coding	6	7104	down
ENSG00000235097	22.6294	-3.78743	0.2079	-18.2175	3.75e-74	1.56e-69	LINC00330	long intergenic non-protein coding RNA 330 [Source:HGNC Symbol;Acc:HGNC:42047]	lncRNA	13	2036	down
ENSG00000215182	61.6066	-3.58345	0.670602	-5.34364	9.11e-08	1.28e-06	MUC5AC	mucin 5AC, oligomeric mucus/gel-forming [Source:HGNC Symbol;Acc:HGNC:7515]	protein_coding	11	17448	down
ENSG00000109182	7.51582	-3.07145	0.375415	-8.18147	2.8e-16	1.5e-14	CWH43	cell wall biogenesis 43 C-terminal homolog [Source:HGNC Symbol;Acc:HGNC:26133]	protein_coding	4	5801	down
ENSG00000260653	3.33001	-3.03752	0.408421	-7.43723	1.03e-13	3.95e-12		uncharacterized LOC100653233 [Source:NCBI gene;Acc:100653233]	lncRNA	7	12706	down
ENSG00000160181	5508.91	-3.02293	0.489626	-6.17397	6.66e-10	1.42e-08	TFF2	trefoil factor 2 [Source:HGNC Symbol;Acc:HGNC:11756]	protein_coding	21	1639	down
ENSG00000184956	9315.94	-2.98796	0.523367	-5.7091	1.14e-08	1.9e-07	MUC6	mucin 6, oligomeric mucus/gel-forming [Source:HGNC Symbol;Acc:HGNC:7517]	protein_coding	11	9337	down
ENSG00000257893	355.1	-2.97594	0.311932	-9.54035	1.42e-21	1.56e-19	LINC02404	long intergenic non-protein coding RNA 2404 [Source:HGNC Symbol;Acc:HGNC:53331]	lncRNA	12	2730	down
ENSG00000286592	5.21809	-2.90051	0.315236	-9.20109	3.54e-20	3.25e-18		NA	lncRNA	22	3401	down
ENSG00000187569	5.35015	-2.88901	0.463967	-6.22676	4.76e-10	1.03e-08	DPPA3	developmental pluripotency associated 3 [Source:HGNC Symbol;Acc:HGNC:19199]	protein_coding	12	1100	down
ENSG00000167580	1.35488	-2.88664	0.581362	-4.9653	6.86e-07	8.04e-06	AQP2	aquaporin 2 [Source:HGNC Symbol;Acc:HGNC:634]	protein_coding	12	6418	down
ENSG00000184530	2617.72	-2.82987	0.553687	-5.11096	3.21e-07	4.02e-06	C6orf58	chromosome 6 open reading frame 58 [Source:HGNC Symbol;Acc:HGNC:20960]	protein_coding	6	1555	down
ENSG00000228314	5.91232	-2.80893	0.389828	-7.20556	5.78e-13	2.01e-11	CYP4F29P	cytochrome P450 family 4 subfamily F member 29, pseudogene [Source:HGNC Symbol;Acc:HGNC:2647]	transcribed_unprocessed_pseudogene	21	2349	down
ENSG00000229976	19.4718	-2.77814	0.26532	-10.4709	1.18e-25	2.23e-23		novel transcript	lncRNA	20	3360	down
ENSG00000228923	6.11596	-2.74936	0.280039	-9.81777	9.44e-23	1.19e-20		novel transcript	lncRNA	22	480	down
ENSG00000282935	5.90691	-2.74301	0.489489	-5.60382	2.1e-08	3.34e-07	DUX4L34	double homeobox 4 like 34 (pseudogene) [Source:HGNC Symbol;Acc:HGNC:51772]	unprocessed_pseudogene	20	1253	down
ENSG00000161798	163.611	-2.71271	0.545179	-4.97581	6.5e-07	7.65e-06	AQP5	aquaporin 5 [Source:HGNC Symbol;Acc:HGNC:638]	protein_coding	12	2274	down
ENSG00000135374	14.0548	-2.67466	0.442936	-6.03849	1.56e-09	3.08e-08	ELF5	E74 like ETS transcription factor 5 [Source:HGNC Symbol;Acc:HGNC:3320]	protein_coding	11	8724	down
ENSG00000143105	1.26084	-2.63427	0.518966	-5.07599	3.85e-07	4.77e-06	KCNA10	potassium voltage-gated channel subfamily A member 10 [Source:HGNC Symbol;Acc:HGNC:6219]	protein_coding	1	1959	down
ENSG00000151962	9.39297	-2.59163	0.412495	-6.28283	3.32e-10	7.42e-09	RBM46	RNA binding motif protein 46 [Source:HGNC Symbol;Acc:HGNC:28401]	protein_coding	4	6003	down
ENSG00000287348	4.79417	-2.58487	0.308495	-8.37898	5.34e-17	3.18e-15		NA	lncRNA	3	1264	down
ENSG00000236394	1.64594	-2.55535	0.421806	-6.05812	1.38e-09	2.76e-08		uncharacterized LOC105376327 [Source:NCBI gene;Acc:105376327]	lncRNA	9	580	down
ENSG00000148826	2.11994	-2.55276	0.647157	-3.94458	7.99e-05	0.000561055	NKX6-2	NK6 homeobox 2 [Source:HGNC Symbol;Acc:HGNC:19321]	protein_coding	10	3243	down
ENSG00000283003	2.04904	-2.50372	0.465141	-5.38271	7.34e-08	1.05e-06		novel transcript	lncRNA	16	1438	down
ENSG00000124143	26.4745	-2.4969	0.42874	-5.82381	5.75e-09	1.02e-07	ARHGAP40	Rho GTPase activating protein 40 [Source:HGNC Symbol;Acc:HGNC:16226]	protein_coding	20	4333	down
ENSG00000231877	11.0278	-2.48782	0.26129	-9.52128	1.71e-21	1.86e-19		novel transcript	lncRNA	1	2900	down
ENSG00000259237	20.6728	-2.48375	0.255276	-9.72968	2.25e-22	2.73e-20	LINC02490	long intergenic non-protein coding RNA 2490 [Source:HGNC Symbol;Acc:HGNC:53471]	lncRNA	15	601	down
ENSG00000286850	3.84173	-2.47568	0.40485	-6.11505	9.65e-10	2e-08		NA	lncRNA	9	723	down
ENSG00000184601	4.5519	-2.4648	0.410506	-6.00431	1.92e-09	3.73e-08	C14orf180	chromosome 14 open reading frame 180 [Source:HGNC Symbol;Acc:HGNC:33795]	protein_coding	14	5429	down
ENSG00000277586	11.623	-2.45227	0.311505	-7.87232	3.48e-15	1.62e-13	NEFL	neurofilament light [Source:HGNC Symbol;Acc:HGNC:7739]	protein_coding	8	10343	down
ENSG00000263946	3.2041	-2.45139	0.399283	-6.13947	8.28e-10	1.73e-08		chromosome 2 open reading frame 27B (C2orf27B) pseudogene	transcribed_processed_pseudogene	17	872	down
ENSG00000284418	3.73119	-2.41871	0.356759	-6.77967	1.2e-11	3.45e-10		novel transcript	lncRNA	9	2650	down
ENSG00000096088	7988.87	-2.40381	0.506501	-4.74591	2.08e-06	2.18e-05	PGC	progastricsin [Source:HGNC Symbol;Acc:HGNC:8890]	protein_coding	6	2312	down
ENSG00000134757	51.5777	-2.40132	0.265649	-9.03948	1.57e-19	1.34e-17	DSG3	desmoglein 3 [Source:HGNC Symbol;Acc:HGNC:3050]	protein_coding	18	5579	down
ENSG00000211626	3.6205	-2.39986	0.541127	-4.43493	9.21e-06	8.37e-05	IGKV6D-41	immunoglobulin kappa variable 6D-41 (non-functional) [Source:HGNC Symbol;Acc:HGNC:5838]	IG_V_gene	2	371	down
ENSG00000205628	16.5038	-2.3904	0.424804	-5.62707	1.83e-08	2.95e-07	LINC01446	long intergenic non-protein coding RNA 1446 [Source:HGNC Symbol;Acc:HGNC:50773]	lncRNA	7	32032	down
ENSG00000177992	4.57888	-2.38955	0.329268	-7.25714	3.95e-13	1.4e-11	SPATA31E1	SPATA31 subfamily E member 1 [Source:HGNC Symbol;Acc:HGNC:26672]	protein_coding	9	4478	down
ENSG00000224251	2.03319	-2.38135	0.375524	-6.34141	2.28e-10	5.22e-09		uncharacterized LOC101928051 [Source:NCBI gene;Acc:101928051]	lncRNA	10	617	down
ENSG00000283199	8.17314	-2.37568	0.261886	-9.07144	1.17e-19	1.02e-17	C13orf46	chromosome 13 open reading frame 46 [Source:HGNC Symbol;Acc:HGNC:53786]	protein_coding	13	4247	down
ENSG00000133124	1.52078	-2.33609	0.569379	-4.10288	4.08e-05	0.000309371	IRS4	insulin receptor substrate 4 [Source:HGNC Symbol;Acc:HGNC:6128]	protein_coding	X	3928	down
ENSG00000279044	1.26614	-2.32558	0.424827	-5.47418	4.4e-08	6.6e-07		TEC	TEC	19	599	down
ENSG00000284638	46.8636	-2.32446	0.184666	-12.5874	2.48e-36	1.88e-33		novel protein	protein_coding	19	493	down
ENSG00000121351	1.97478	-2.30133	0.606648	-3.79352	0.000148528	0.000962618	IAPP	islet amyloid polypeptide [Source:HGNC Symbol;Acc:HGNC:5329]	protein_coding	12	5003	down
ENSG00000257588	5.18197	-2.3001	0.550117	-4.18112	2.9e-05	0.000229783		uncharacterized LOC101927318 [Source:NCBI gene;Acc:101927318]	lncRNA	12	2068	down
ENSG00000237674	1.68969	-2.29149	0.437727	-5.23497	1.65e-07	2.2e-06	GSTA7P	glutathione S-transferase alpha 7, pseudogene [Source:HGNC Symbol;Acc:HGNC:4631]	unprocessed_pseudogene	6	448	down
ENSG00000169509	4.31185	-2.27696	0.483492	-4.7094	2.48e-06	2.56e-05	CRCT1	cysteine rich C-terminal 1 [Source:HGNC Symbol;Acc:HGNC:29875]	protein_coding	1	718	down
ENSG00000274317	43.7184	-2.27617	0.223473	-10.1854	2.3e-24	3.6e-22	LINC02334	long intergenic non-protein coding RNA 2334 [Source:HGNC Symbol;Acc:HGNC:53254]	lncRNA	13	9609	down
ENSG00000232079	54.5288	-2.27218	0.170833	-13.3006	2.3e-40	2.74e-37	LINC01697	long intergenic non-protein coding RNA 1697 [Source:HGNC Symbol;Acc:HGNC:52485]	lncRNA	21	7433	down
ENSG00000255545	97.2631	-2.27136	0.18803	-12.0798	1.35e-33	7.61e-31		uncharacterized LOC283177 [Source:NCBI gene;Acc:283177]	lncRNA	11	15066	down
ENSG00000125414	5.9288	-2.2698	0.335083	-6.77383	1.25e-11	3.57e-10	MYH2	myosin heavy chain 2 [Source:HGNC Symbol;Acc:HGNC:7572]	protein_coding	17	6986	down
ENSG00000181092	2.64792	-2.2599	0.51985	-4.34722	1.38e-05	0.000119437	ADIPOQ	adiponectin, C1Q and collagen domain containing [Source:HGNC Symbol;Acc:HGNC:13633]	protein_coding	3	4639	down
ENSG00000255165	1.93559	-2.2399	0.383156	-5.84591	5.04e-09	9.01e-08		novel transcript	lncRNA	11	464	down
ENSG00000180251	20.9223	-2.23405	0.431706	-5.17494	2.28e-07	2.95e-06	SLC9A4	solute carrier family 9 member A4 [Source:HGNC Symbol;Acc:HGNC:11077]	protein_coding	2	4956	down
ENSG00000269915	10.4628	-2.21143	0.311607	-7.09685	1.28e-12	4.25e-11		novel transcript, antisense to EPS8L2	lncRNA	11	532	down
ENSG00000198797	5.96211	-2.1995	0.273103	-8.05376	8.03e-16	4.07e-14	BRINP2	BMP/retinoic acid inducible neural specific 2 [Source:HGNC Symbol;Acc:HGNC:13746]	protein_coding	1	6964	down
ENSG00000224060	4.82388	-2.19338	0.393455	-5.57468	2.48e-08	3.89e-07	ARSEP1	arylsulfatase E pseudogene 1 [Source:HGNC Symbol;Acc:HGNC:720]	transcribed_unprocessed_pseudogene	Y	1134	down
ENSG00000182050	8.29588	-2.18962	0.307829	-7.11309	1.13e-12	3.8e-11	MGAT4C	MGAT4 family member C [Source:HGNC Symbol;Acc:HGNC:30871]	protein_coding	12	34649	down
ENSG00000188517	179.919	-2.1855	0.242477	-9.01324	2e-19	1.68e-17	COL25A1	collagen type XXV alpha 1 chain [Source:HGNC Symbol;Acc:HGNC:18603]	protein_coding	4	21873	down
ENSG00000254872	168.682	-2.18404	0.397074	-5.50034	3.79e-08	5.76e-07	LINC02688	uncharacterized LOC101927503 [Source:NCBI gene;Acc:101927503]	lncRNA	11	4233	down
ENSG00000285910	2.05265	-2.18159	0.507867	-4.29559	1.74e-05	0.000146584		uncharacterized LOC101928866 [Source:NCBI gene;Acc:101928866]	lncRNA	1	1130	down
ENSG00000243562	1.34754	-2.16649	0.461203	-4.69749	2.63e-06	2.7e-05	RN7SL838P	RNA, 7SL, cytoplasmic 838, pseudogene [Source:HGNC Symbol;Acc:HGNC:46854]	misc_RNA	11	295	down
ENSG00000261294	1.50969	-2.1603	0.475508	-4.54314	5.54e-06	5.32e-05		novel transcript, antisense to CACNA1H	lncRNA	16	338	down
ENSG00000162365	3.94915	-2.14667	0.324249	-6.62043	3.58e-11	9.5e-10	CYP4A22	cytochrome P450 family 4 subfamily A member 22 [Source:HGNC Symbol;Acc:HGNC:20575]	protein_coding	1	8636	down
ENSG00000100024	156.633	-2.14383	0.202192	-10.6029	2.89e-26	6.15e-24	UPB1	beta-ureidopropionase 1 [Source:HGNC Symbol;Acc:HGNC:16297]	protein_coding	22	10299	down
ENSG00000174156	1.73757	-2.13318	0.496354	-4.29769	1.73e-05	0.000145551	GSTA3	glutathione S-transferase alpha 3 [Source:HGNC Symbol;Acc:HGNC:4628]	protein_coding	6	1687	down
ENSG00000166960	8.85889	-2.13032	0.328267	-6.48959	8.61e-11	2.12e-09	CCDC178	coiled-coil domain containing 178 [Source:HGNC Symbol;Acc:HGNC:29588]	protein_coding	18	8977	down
ENSG00000187048	17.3846	-2.11523	0.220268	-9.60295	7.77e-22	8.76e-20	CYP4A11	cytochrome P450 family 4 subfamily A member 11 [Source:HGNC Symbol;Acc:HGNC:2642]	protein_coding	1	8764	down
ENSG00000277738	0.994547	-2.11205	0.854476	-2.47175	0.0134455	0.0469614		novel transcript	lncRNA	12	758	down
ENSG00000283633	5.23363	-2.10841	0.311047	-6.77844	1.21e-11	3.47e-10		novel transcript	lncRNA	22	5397	down
ENSG00000197768	55.6774	-2.10451	0.250687	-8.39498	4.66e-17	2.79e-15	STPG3	sperm-tail PG-rich repeat containing 3 [Source:HGNC Symbol;Acc:HGNC:37285]	protein_coding	9	5023	down
ENSG00000212550	1.17107	-2.10425	0.408286	-5.15387	2.55e-07	3.26e-06	RNU1-78P	RNA, U1 small nuclear 78, pseudogene [Source:HGNC Symbol;Acc:HGNC:48420]	snRNA	15	165	down
ENSG00000273760	3.83164	-2.1021	0.555825	-3.78194	0.00015561	0.00100369		novel transcript	lncRNA	10	826	down
ENSG00000207736	3.56262	-2.1011	0.36733	-5.71992	1.07e-08	1.8e-07	MIR657	microRNA 657 [Source:HGNC Symbol;Acc:HGNC:32913]	miRNA	17	98	down
ENSG00000134343	14.7133	-2.1003	0.295475	-7.10822	1.18e-12	3.93e-11	ANO3	anoctamin 3 [Source:HGNC Symbol;Acc:HGNC:14004]	protein_coding	11	9102	down
ENSG00000034971	12.7302	-2.07515	0.329363	-6.30049	2.97e-10	6.68e-09	MYOC	myocilin [Source:HGNC Symbol;Acc:HGNC:7610]	protein_coding	1	3671	down
ENSG00000076344	292.411	-2.06955	0.144552	-14.317	1.71e-46	4.47e-43	RGS11	regulator of G protein signaling 11 [Source:HGNC Symbol;Acc:HGNC:9993]	protein_coding	16	11980	down
ENSG00000186844	2.85873	-2.06696	0.345768	-5.97787	2.26e-09	4.32e-08	LCE1A	late cornified envelope 1A [Source:HGNC Symbol;Acc:HGNC:29459]	protein_coding	1	422	down
ENSG00000277112	14.8076	-2.0573	0.238102	-8.64042	5.6e-18	3.86e-16	ANKRD20A21P	ankyrin repeat domain 20 family member A21, pseudogene [Source:HGNC Symbol;Acc:HGNC:52329]	transcribed_unprocessed_pseudogene	20	4105	down
ENSG00000122756	38.8735	-2.05538	0.20594	-9.9805	1.86e-23	2.62e-21	CNTFR	ciliary neurotrophic factor receptor [Source:HGNC Symbol;Acc:HGNC:2170]	protein_coding	9	3569	down
ENSG00000205420	9.04425	-2.05457	0.454511	-4.5204	6.17e-06	5.86e-05	KRT6A	keratin 6A [Source:HGNC Symbol;Acc:HGNC:6443]	protein_coding	12	4502	down
ENSG00000227523	3.00317	-2.04745	0.373067	-5.48815	4.06e-08	6.15e-07	RPS20P15	ribosomal protein S20 pseudogene 15 [Source:HGNC Symbol;Acc:HGNC:36340]	processed_pseudogene	3	311	down
ENSG00000265490	1.41112	-2.02139	0.4906	-4.12024	3.78e-05	0.000290061		novel transcript, antisense to ENOSF1	lncRNA	18	326	down
ENSG00000109511	652.898	-2.02117	0.391817	-5.15844	2.49e-07	3.19e-06	ANXA10	annexin A10 [Source:HGNC Symbol;Acc:HGNC:534]	protein_coding	4	2823	down
ENSG00000240021	13.6198	-2.01945	0.285528	-7.07269	1.52e-12	5.01e-11	TEX35	testis expressed 35 [Source:HGNC Symbol;Acc:HGNC:25366]	protein_coding	1	8011	down
ENSG00000206013	3.64817	-2.01072	0.447961	-4.48861	7.17e-06	6.7e-05	IFITM5	interferon induced transmembrane protein 5 [Source:HGNC Symbol;Acc:HGNC:16644]	protein_coding	11	736	down
ENSG00000256969	16.9114	-2.0057	0.22569	-8.88697	6.28e-19	4.89e-17		novel transcript	lncRNA	12	2196	down
ENSG00000166961	21.8138	-2.00435	0.184407	-10.8692	1.62e-27	4.14e-25		membrane spanning 4-domains A15 [Source:HGNC Symbol;Acc:HGNC:28573]	protein_coding	11	4121	down
ENSG00000091138	23687	-2.0037	0.205828	-9.73482	2.14e-22	2.61e-20	SLC26A3	solute carrier family 26 member 3 [Source:HGNC Symbol;Acc:HGNC:3018]	protein_coding	7	6296	down
ENSG00000185105	2.56119	-1.99883	0.444079	-4.50107	6.76e-06	6.36e-05	MYADML2	myeloid associated differentiation marker like 2 [Source:HGNC Symbol;Acc:HGNC:34548]	protein_coding	17	2452	down
ENSG00000214652	26.2551	-1.99833	0.314424	-6.35554	2.08e-10	4.79e-09	ZNF727	zinc finger protein 727 [Source:HGNC Symbol;Acc:HGNC:22785]	protein_coding	7	8478	down
ENSG00000279677	1.84187	-1.99648	0.41693	-4.78852	1.68e-06	1.81e-05		TEC	TEC	13	337	down
ENSG00000205364	77.1668	-1.99614	0.245262	-8.13879	3.99e-16	2.1e-14	MT1M	metallothionein 1M [Source:HGNC Symbol;Acc:HGNC:14296]	protein_coding	16	630	down
ENSG00000112164	70.416	-1.99282	0.314408	-6.33834	2.32e-10	5.31e-09	GLP1R	glucagon like peptide 1 receptor [Source:HGNC Symbol;Acc:HGNC:4324]	protein_coding	6	6682	down
ENSG00000263639	94.5317	-1.98661	0.349594	-5.68263	1.33e-08	2.19e-07	MSMB	microseminoprotein beta [Source:HGNC Symbol;Acc:HGNC:7372]	protein_coding	10	1439	down
ENSG00000169340	6.48482	-1.98385	0.558407	-3.5527	0.000381304	0.00221501	PDILT	protein disulfide isomerase like, testis expressed [Source:HGNC Symbol;Acc:HGNC:27338]	protein_coding	16	2337	down
ENSG00000224822	6.01607	-1.97226	0.402822	-4.89612	9.77e-07	1.11e-05	THRB-IT1	THRB intronic transcript 1 [Source:HGNC Symbol;Acc:HGNC:41390]	lncRNA	3	1754	down
ENSG00000260604	7.73664	-1.97055	0.308385	-6.38989	1.66e-10	3.9e-09		novel transcript	lncRNA	6	7060	down
ENSG00000264932	2.56193	-1.96267	0.368848	-5.32108	1.03e-07	1.43e-06		novel transcript, antisense to AL3A2	lncRNA	17	563	down
ENSG00000253154	2.20768	-1.95295	0.384123	-5.08418	3.69e-07	4.58e-06		novel transcript	lncRNA	8	5296	down
ENSG00000207730	9.93479	-1.95202	0.264128	-7.39044	1.46e-13	5.51e-12	MIR200B	microRNA 200b [Source:HGNC Symbol;Acc:HGNC:31579]	miRNA	1	95	down
ENSG00000188163	14.0538	-1.94832	0.368632	-5.28529	1.26e-07	1.71e-06	FAM166A	family with sequence similarity 166 member A [Source:HGNC Symbol;Acc:HGNC:33818]	protein_coding	9	3516	down
ENSG00000241119	1.55509	-1.94275	0.417407	-4.65433	3.25e-06	3.27e-05	UGT1A9	UDP glucuronosyltransferase family 1 member A9 [Source:HGNC Symbol;Acc:HGNC:12541]	protein_coding	2	2371	down
ENSG00000269707	3.19246	-1.93668	0.371603	-5.21169	1.87e-07	2.46e-06		novel transcript, sense overlapping POU3F3	lncRNA	2	8993	down
ENSG00000199805	3.54267	-1.9315	0.360621	-5.35603	8.51e-08	1.2e-06	RNU1-134P	RNA, U1 small nuclear 134, pseudogene [Source:HGNC Symbol;Acc:HGNC:48476]	snRNA	20	165	down
ENSG00000188388	4.23321	-1.92136	0.447991	-4.28884	1.8e-05	0.000150651	GOLGA6L3	golgin A6 family-like 3 [Source:HGNC Symbol;Acc:HGNC:37441]	unprocessed_pseudogene	15	1679	down
ENSG00000249201	144.805	-1.91201	0.2725	-7.01657	2.27e-12	7.32e-11		uncharacterized LOC101928857 [Source:NCBI gene;Acc:101928857]	lncRNA	5	3477	down
ENSG00000207607	9.99862	-1.90888	0.235249	-8.11433	4.88e-16	2.55e-14	MIR200A	microRNA 200a [Source:HGNC Symbol;Acc:HGNC:31578]	miRNA	1	90	down
ENSG00000231866	1.76516	-1.90426	0.447113	-4.25902	2.05e-05	0.000169598		chromosome 14 open reading frame 2 (C14orf2) (MP68) pseudogene	processed_pseudogene	1	175	down
ENSG00000224272	6.74595	-1.90154	0.275167	-6.9105	4.83e-12	1.47e-10		novel transcript	lncRNA	2	2752	down
ENSG00000276002	12.1352	-1.89678	0.297069	-6.38497	1.71e-10	4.01e-09			misc_RNA	19	280	down
ENSG00000213759	8.05953	-1.89454	0.315911	-5.99707	2.01e-09	3.89e-08	UGT2B11	UDP glucuronosyltransferase family 2 member B11 [Source:HGNC Symbol;Acc:HGNC:12545]	protein_coding	4	2648	down
ENSG00000172461	12.3788	-1.89343	0.534915	-3.53968	0.000400611	0.00231204	FUT9	fucosyltransferase 9 [Source:HGNC Symbol;Acc:HGNC:4020]	protein_coding	6	13958	down
ENSG00000125144	2325.23	-1.88194	0.216477	-8.69349	3.51e-18	2.48e-16	MT1G	metallothionein 1G [Source:HGNC Symbol;Acc:HGNC:7399]	protein_coding	16	1408	down
ENSG00000205312	1.76704	-1.87706	0.462118	-4.06187	4.87e-05	0.00036058	KRT17P4	keratin 17 pseudogene 4 [Source:HGNC Symbol;Acc:HGNC:50722]	transcribed_unprocessed_pseudogene	17	5329	down
ENSG00000264429	3.3439	-1.87545	0.421598	-4.44844	8.65e-06	7.93e-05	MIR3183	microRNA 3183 [Source:HGNC Symbol;Acc:HGNC:38237]	miRNA	17	84	down
ENSG00000250659	6.06852	-1.87542	0.327024	-5.73482	9.76e-09	1.66e-07		novel transcript	lncRNA	11	264	down
ENSG00000263834	5.97198	-1.87351	0.302102	-6.20159	5.59e-10	1.2e-08	MIR4635	microRNA 4635 [Source:HGNC Symbol;Acc:HGNC:41748]	miRNA	5	79	down
ENSG00000220392	1.43915	-1.86443	0.431844	-4.31737	1.58e-05	0.000134386	FCF1P5	FCF1 pseudogene 5 [Source:HGNC Symbol;Acc:HGNC:44617]	processed_pseudogene	6	482	down
ENSG00000227215	1.70869	-1.86384	0.491064	-3.79551	0.000147338	0.000956836		novel transcript	lncRNA	6	480	down
ENSG00000236975	16.8131	-1.86222	0.238517	-7.80749	5.83e-15	2.64e-13		novel transcript	lncRNA	1	5524	down
ENSG00000287288	2.33634	-1.86149	0.464013	-4.01171	6.03e-05	0.000435891		NA	lncRNA	20	724	down
ENSG00000183888	4.31149	-1.85916	0.426737	-4.35668	1.32e-05	0.000115013	SRARP	steroid receptor associated and regulated protein [Source:HGNC Symbol;Acc:HGNC:28339]	protein_coding	1	3039	down
ENSG00000101323	4.92251	-1.85815	0.340639	-5.4549	4.9e-08	7.28e-07	HAO1	hydroxyacid oxidase 1 [Source:HGNC Symbol;Acc:HGNC:4809]	protein_coding	20	1757	down
ENSG00000271880	3.54689	-1.85809	0.312984	-5.93671	2.91e-09	5.42e-08	AGAP11	ArfGAP with GTPase domain, ankyrin repeat and PH domain 11 [Source:HGNC Symbol;Acc:HGNC:29421]	lncRNA	10	3078	down
ENSG00000138347	22.653	-1.85597	0.243366	-7.62627	2.42e-14	1.01e-12	MYPN	myopalladin [Source:HGNC Symbol;Acc:HGNC:23246]	protein_coding	10	11795	down
ENSG00000288044	1.59326	-1.84826	0.401009	-4.60902	4.05e-06	3.99e-05		NA	lncRNA	14	331	down
ENSG00000178084	16.465	-1.84501	0.258541	-7.13626	9.59e-13	3.23e-11	HTR3C	5-hydroxytryptamine receptor 3C [Source:HGNC Symbol;Acc:HGNC:24003]	protein_coding	3	1697	down
ENSG00000207551	1.40958	-1.84043	0.547731	-3.3601	0.00077914	0.00412161	MIR608	microRNA 608 [Source:HGNC Symbol;Acc:HGNC:32864]	miRNA	10	100	down
ENSG00000266467	6.30394	-1.83982	0.38133	-4.82476	1.4e-06	1.53e-05	RN7SL220P	RNA, 7SL, cytoplasmic 220, pseudogene [Source:HGNC Symbol;Acc:HGNC:46236]	misc_RNA	10	300	down
ENSG00000143839	8.14201	-1.8387	0.274382	-6.70125	2.07e-11	5.7e-10	REN	renin [Source:HGNC Symbol;Acc:HGNC:9958]	protein_coding	1	2140	down
ENSG00000250566	2.57843	-1.83685	0.528048	-3.47857	0.000504102	0.00283103	UGT2B29P	UDP glucuronosyltransferase family 2 member B29, pseudogene [Source:HGNC Symbol;Acc:HGNC:12552]	unprocessed_pseudogene	4	973	down
ENSG00000261409	1.91276	-1.8217	0.51928	-3.50813	0.000451261	0.00256639		novel transcript, overlapping to IRS4	lncRNA	X	4996	down
ENSG00000122254	19.8685	-1.81402	0.295985	-6.12876	8.86e-10	1.85e-08	HS3ST2	heparan sulfate-glucosamine 3-sulfotransferase 2 [Source:HGNC Symbol;Acc:HGNC:5195]	protein_coding	16	4595	down
ENSG00000266498	2.98814	-1.80761	0.371735	-4.86262	1.16e-06	1.29e-05		novel transcript	lncRNA	17	686	down
ENSG00000261978	1.26268	-1.80703	0.442934	-4.07969	4.51e-05	0.000337372		novel transcript, antisense to TBC1D16	lncRNA	17	796	down
ENSG00000234593	12.9781	-1.80639	0.28104	-6.42753	1.3e-10	3.1e-09	KAZN-AS1	KAZN antisense RNA 1 [Source:HGNC Symbol;Acc:HGNC:53610]	lncRNA	1	5247	down
ENSG00000116748	109.383	-1.79983	0.171683	-10.4835	1.03e-25	2.01e-23	AMPD1	adenosine monophosphate deaminase 1 [Source:HGNC Symbol;Acc:HGNC:468]	protein_coding	1	6341	down
ENSG00000234460	11.6212	-1.79812	0.209008	-8.60311	7.76e-18	5.23e-16		cathepsin L (CTSL) pseudogene	transcribed_unprocessed_pseudogene	9	1308	down
ENSG00000279124	1.94645	-1.79575	0.438146	-4.09851	4.16e-05	0.000314688		immunoglobulin superfamily, member 3 (IGSF3) pseudogene	unprocessed_pseudogene	13	2396	down
ENSG00000283601	2.2385	-1.79459	0.369252	-4.86008	1.17e-06	1.3e-05		membrane-spanning 4-domains subfamily A member family pseudogene	unprocessed_pseudogene	11	361	down
ENSG00000121904	132.463	-1.79316	0.173697	-10.3235	5.52e-25	9.32e-23	CSMD2	CUB and Sushi multiple domains 2 [Source:HGNC Symbol;Acc:HGNC:19290]	protein_coding	1	24695	down
ENSG00000198417	453.038	-1.79155	0.165983	-10.7936	3.69e-27	8.91e-25	MT1F	metallothionein 1F [Source:HGNC Symbol;Acc:HGNC:7398]	protein_coding	16	2731	down
ENSG00000189099	17.2567	-1.78929	0.25838	-6.925	4.36e-12	1.34e-10	PRSS48	serine protease 48 [Source:HGNC Symbol;Acc:HGNC:24635]	protein_coding	4	989	down
ENSG00000255438	1.64947	-1.78793	0.466682	-3.83115	0.000127546	0.000840465		novel transcript, antisense to SULF2	lncRNA	20	2437	down
ENSG00000220666	8.07264	-1.78599	0.281926	-6.33496	2.37e-10	5.42e-09	RCC2P7	regulator of chromosome condensation 2 pseudogene 7 [Source:HGNC Symbol;Acc:HGNC:42383]	processed_pseudogene	6	1264	down
ENSG00000275549	72.1276	-1.78589	0.235932	-7.56952	3.75e-14	1.52e-12	STPG3-AS1	STPG3 antisense RNA 1 [Source:HGNC Symbol;Acc:HGNC:51176]	lncRNA	9	1701	down
ENSG00000231795	2.29142	-1.78122	0.460157	-3.8709	0.000108433	0.000730379	ITCH-IT1	ITCH intronic transcript 1 [Source:HGNC Symbol;Acc:HGNC:41397]	lncRNA	20	208	down
ENSG00000254419	16.7478	-1.78108	0.212116	-8.39672	4.59e-17	2.75e-15		novel transcript	lncRNA	20	577	down
ENSG00000215149	6.03729	-1.78108	0.370982	-4.80098	1.58e-06	1.71e-05	KRT18P32	keratin 18 pseudogene 32 [Source:HGNC Symbol;Acc:HGNC:33401]	processed_pseudogene	1	1287	down
ENSG00000260284	2.32972	-1.7787	0.516708	-3.44237	0.000576639	0.00318483	TPSP2	tryptase pseudogene 2 [Source:HGNC Symbol;Acc:HGNC:14136]	unprocessed_pseudogene	16	610	down
ENSG00000264966	3.01804	-1.77826	0.439481	-4.04626	5.2e-05	0.000382553	MIR5094	microRNA 5094 [Source:HGNC Symbol;Acc:HGNC:43519]	miRNA	15	85	down
ENSG00000262903	25.4281	-1.77383	0.220281	-8.05262	8.1e-16	4.1e-14		uncharacterized LOC105371492 [Source:NCBI gene;Acc:105371492]	lncRNA	17	874	down
ENSG00000285905	1.30544	-1.77249	0.455027	-3.89534	9.81e-05	0.000668976		uncharacterized LOC105378666 [Source:NCBI gene;Acc:105378666]	lncRNA	1	1218	down
ENSG00000231976	6.16104	-1.76619	0.642403	-2.74934	0.00597147	0.0236244	FAM238B	family with sequence similarity 238 member B [Source:HGNC Symbol;Acc:HGNC:44917]	transcribed_unprocessed_pseudogene	10	2525	down
ENSG00000235563	11.9357	-1.76518	0.238367	-7.40532	1.31e-13	4.97e-12		novel transcript	lncRNA	1	1871	down
ENSG00000267259	3.64548	-1.76475	0.306654	-5.75485	8.67e-09	1.48e-07	ERVE-1	endogenous retrovirus group E member 1 [Source:HGNC Symbol;Acc:HGNC:14602]	lncRNA	17	2692	down
ENSG00000264177	3.44519	-1.7639	0.39801	-4.43181	9.34e-06	8.48e-05		novel transcript	lncRNA	17	4955	down
ENSG00000250120	3.65874	-1.75931	0.289563	-6.07572	1.23e-09	2.51e-08	PCDHA10	protocadherin alpha 10 [Source:HGNC Symbol;Acc:HGNC:8664]	protein_coding	5	21407	down
ENSG00000124249	53.1339	-1.75816	0.227753	-7.71955	1.17e-14	5.09e-13	KCNK15	potassium two pore domain channel subfamily K member 15 [Source:HGNC Symbol;Acc:HGNC:13814]	protein_coding	20	2514	down
ENSG00000222375	3.84703	-1.75636	0.368218	-4.76989	1.84e-06	1.96e-05	RN7SKP127	RNA, 7SK small nuclear pseudogene 127 [Source:HGNC Symbol;Acc:HGNC:45851]	misc_RNA	16	354	down
ENSG00000237586	8.81024	-1.75282	0.249857	-7.01526	2.3e-12	7.38e-11		SRY (sex determining region Y)-box 2 (SOX2) pseudogene	processed_pseudogene	8	490	down
ENSG00000167653	19.6851	-1.7515	0.330568	-5.29847	1.17e-07	1.6e-06	PSCA	prostate stem cell antigen [Source:HGNC Symbol;Acc:HGNC:9500]	protein_coding	8	3119	down
ENSG00000183273	14.5688	-1.74893	0.374817	-4.6661	3.07e-06	3.11e-05	CCDC60	coiled-coil domain containing 60 [Source:HGNC Symbol;Acc:HGNC:28610]	protein_coding	12	5044	down
ENSG00000262304	7.65063	-1.74648	0.298184	-5.85706	4.71e-09	8.47e-08		novel readthrough SHPK-TRPV1 protein	protein_coding	17	4753	down
ENSG00000230728	9.82372	-1.74557	0.331456	-5.26638	1.39e-07	1.88e-06		novel transcript	lncRNA	1	623	down
ENSG00000234102	8.51628	-1.74499	0.356056	-4.90088	9.54e-07	1.08e-05	KRT19P4	keratin 19 pseudogene 4 [Source:HGNC Symbol;Acc:HGNC:45073]	processed_pseudogene	10	943	down
ENSG00000230246	4.64362	-1.74003	0.378758	-4.59405	4.35e-06	4.26e-05	SPATA31C1	SPATA31 subfamily C member 1 [Source:HGNC Symbol;Acc:HGNC:27846]	transcribed_unprocessed_pseudogene	9	5761	down
ENSG00000205362	18.9997	-1.73822	0.281141	-6.18272	6.3e-10	1.35e-08	MT1A	metallothionein 1A [Source:HGNC Symbol;Acc:HGNC:7393]	protein_coding	16	396	down
ENSG00000105929	21.1443	-1.73712	0.292769	-5.93342	2.97e-09	5.52e-08	ATP6V0A4	ATPase H+ transporting V0 subunit a4 [Source:HGNC Symbol;Acc:HGNC:866]	protein_coding	7	7244	down
ENSG00000156076	7.85675	-1.73639	0.288719	-6.01414	1.81e-09	3.54e-08	WIF1	WNT inhibitory factor 1 [Source:HGNC Symbol;Acc:HGNC:18081]	protein_coding	12	2532	down
ENSG00000266555	1.94452	-1.73597	0.399834	-4.34173	1.41e-05	0.000122083	MIR3145	microRNA 3145 [Source:HGNC Symbol;Acc:HGNC:38327]	miRNA	6	82	down
ENSG00000214888	44.4206	-1.73579	0.190243	-9.12408	7.24e-20	6.4e-18		nuclear pore associated protein 1 (NPAP1) pseudogene	transcribed_unprocessed_pseudogene	9	3511	down
ENSG00000278818	9.59709	-1.73506	0.392655	-4.41878	9.93e-06	8.96e-05			misc_RNA	14	332	down
ENSG00000227910	1.85544	-1.73448	0.453532	-3.82439	0.000131098	0.000861696		TP53 target 3 (TP53TG3) pseudogene	transcribed_processed_pseudogene	7	1615	down
ENSG00000224185	1.24205	-1.73409	0.588978	-2.94424	0.00323749	0.0140757	SNX18P9	sorting nexin 18 pseudogene 9 [Source:HGNC Symbol;Acc:HGNC:39617]	processed_pseudogene	9	835	down
ENSG00000265787	3.58827	-1.7333	0.430487	-4.02636	5.66e-05	0.000412113	CYP4F35P	cytochrome P450 family 4 subfamily F member 35, pseudogene [Source:HGNC Symbol;Acc:HGNC:39954]	transcribed_unprocessed_pseudogene	18	3266	down
ENSG00000250137	10.2666	-1.73227	0.247787	-6.99097	2.73e-12	8.66e-11		novel transcript, antisense to PPARGC1A	lncRNA	4	1010	down
ENSG00000226132	1.74976	-1.72784	0.421717	-4.09716	4.18e-05	0.000316311	RPS3AP46	ribosomal protein S3a pseudogene 46 [Source:HGNC Symbol;Acc:HGNC:36338]	processed_pseudogene	14	682	down
ENSG00000254131	4.99091	-1.7274	0.355842	-4.85441	1.21e-06	1.34e-05		glucosidase, beta (bile acid) 2 (GBA2) pseudogene	processed_pseudogene	8	420	down
ENSG00000274080	34.3325	-1.72162	0.214352	-8.03176	9.61e-16	4.82e-14		novel transcript	lncRNA	7	2241	down
ENSG00000224644	4.0966	-1.71373	0.294987	-5.80952	6.27e-09	1.1e-07		novel transcript	lncRNA	9	302	down
ENSG00000215720	5.53377	-1.71203	0.32818	-5.21673	1.82e-07	2.41e-06		novel pseudogene	processed_pseudogene	1	710	down
ENSG00000271980	5.004	-1.70816	0.257602	-6.63099	3.33e-11	8.94e-10		novel transcript, antisense to CCT5	lncRNA	5	2550	down
ENSG00000224245	4.07311	-1.70585	0.447122	-3.81517	0.000136092	0.000891709		leishmanolysin-like (metallopeptidase M8 family)(LMLN) pseudogene	unprocessed_pseudogene	9	501	down
ENSG00000266124	4.8319	-1.70454	0.307317	-5.54652	2.91e-08	4.51e-07	MIR5587	microRNA 5587 [Source:HGNC Symbol;Acc:HGNC:43508]	miRNA	16	53	down
ENSG00000101200	7.7977	-1.70393	0.331727	-5.13653	2.8e-07	3.56e-06	AVP	arginine vasopressin [Source:HGNC Symbol;Acc:HGNC:894]	protein_coding	20	619	down
ENSG00000255650	15.108	-1.70375	0.205296	-8.29898	1.05e-16	6.01e-15	FAM222A-AS1	FAM222A antisense RNA 1 [Source:HGNC Symbol;Acc:HGNC:28223]	lncRNA	12	1941	down
ENSG00000240498	45.6647	-1.70373	0.156586	-10.8805	1.43e-27	3.73e-25	CDKN2B-AS1	CDKN2B antisense RNA 1 [Source:HGNC Symbol;Acc:HGNC:34341]	lncRNA	9	27618	down
ENSG00000137204	27.0389	-1.70289	0.201252	-8.46151	2.64e-17	1.63e-15	SLC22A7	solute carrier family 22 member 7 [Source:HGNC Symbol;Acc:HGNC:10971]	protein_coding	6	7590	down
ENSG00000283132	3.13884	-1.7021	0.463006	-3.67621	0.000236728	0.00145302		lysine (K)-specific methyltransferase 2C (KMT2C) pseudogene	unprocessed_pseudogene	2	1257	down
ENSG00000231806	43.1426	-1.7021	0.150524	-11.3079	1.2e-29	4.17e-27	PCAT7	prostate cancer associated transcript 7 [Source:HGNC Symbol;Acc:HGNC:48824]	lncRNA	9	7112	down
ENSG00000228648	1.86149	-1.70093	0.370376	-4.59245	4.38e-06	4.28e-05		novel transcript	lncRNA	6	205	down
ENSG00000169715	1299.61	-1.69716	0.198918	-8.53195	1.44e-17	9.33e-16	MT1E	metallothionein 1E [Source:HGNC Symbol;Acc:HGNC:7397]	protein_coding	16	1532	down
ENSG00000277452	3.98501	-1.69687	0.342428	-4.9554	7.22e-07	8.42e-06	RN7SL473P	RNA, 7SL, cytoplasmic 473, pseudogene [Source:HGNC Symbol;Acc:HGNC:46489]	misc_RNA	1	299	down
ENSG00000228656	2.44368	-1.69685	0.396762	-4.27675	1.9e-05	0.000158081	MYO5BP3	myosin VB pseudogene 3 [Source:HGNC Symbol;Acc:HGNC:38497]	processed_pseudogene	9	1279	down
ENSG00000274276	1.89338	-1.69645	0.466715	-3.63488	0.00027811	0.00167645	CBSL	cystathionine-beta-synthase like [Source:HGNC Symbol;Acc:HGNC:51829]	protein_coding	21	9082	down
ENSG00000215559	15.4373	-1.69551	0.282706	-5.99741	2e-09	3.88e-08	ANKRD20A11P	ankyrin repeat domain 20 family member A11, pseudogene [Source:HGNC Symbol;Acc:HGNC:42024]	transcribed_unprocessed_pseudogene	21	5552	down
ENSG00000287087	1.52782	-1.69308	0.435097	-3.89126	9.97e-05	0.000678777		NA	lncRNA	5	1233	down
ENSG00000266151	3.99827	-1.69159	0.31327	-5.39977	6.67e-08	9.65e-07	MIR3646	microRNA 3646 [Source:HGNC Symbol;Acc:HGNC:38935]	miRNA	20	84	down
ENSG00000227050	1.8575	-1.68899	0.398873	-4.23441	2.29e-05	0.000187137		novel transcript	lncRNA	1	491	down
ENSG00000258858	2.26284	-1.68779	0.424564	-3.97534	7.03e-05	0.000500298		novel transcript, antisense to INF2	lncRNA	14	716	down
ENSG00000266302	1.56394	-1.68217	0.665956	-2.52595	0.0115384	0.0413383		novel transcript	protein_coding	17	8802	down
ENSG00000286342	2.03918	-1.67521	0.442153	-3.78874	0.000151412	0.000979635		NA	lncRNA	7	4333	down
ENSG00000253754	5.84848	-1.67459	0.358284	-4.67393	2.95e-06	3e-05		novel transcript	lncRNA	8	447	down
ENSG00000250472	6.66497	-1.67417	0.296662	-5.64337	1.67e-08	2.71e-07	TRIM36-IT1	TRIM36 intronic transcript 1 [Source:HGNC Symbol;Acc:HGNC:41422]	lncRNA	5	881	down
ENSG00000237101	16.9544	-1.67374	0.162088	-10.3261	5.37e-25	9.11e-23		uncharacterized LOC101927164 [Source:NCBI gene;Acc:101927164]	lncRNA	1	1323	down
ENSG00000262539	17.5205	-1.67157	0.601079	-2.78095	0.00542004	0.0217458		dead end homolog 1 (zebrafish) (DND1) pseudogene	processed_pseudogene	17	1056	down
ENSG00000232237	14.1972	-1.67138	0.28712	-5.82117	5.84e-09	1.03e-07	ASCL5	achaete-scute family bHLH transcription factor 5 [Source:HGNC Symbol;Acc:HGNC:33169]	protein_coding	1	3446	down
ENSG00000276645	9.61393	-1.66978	0.36384	-4.58931	4.45e-06	4.34e-05			misc_RNA	1	345	down
ENSG00000133454	41.5539	-1.66908	0.256934	-6.49614	8.24e-11	2.03e-09	MYO18B	myosin XVIIIB [Source:HGNC Symbol;Acc:HGNC:18150]	protein_coding	22	20965	down
ENSG00000285581	3.50309	-1.66876	0.37381	-4.46418	8.04e-06	7.43e-05		novel transcript	lncRNA	11	2432	down
ENSG00000260071	30.07	-1.66805	0.170457	-9.78574	1.3e-22	1.61e-20		novel transcript	lncRNA	16	18577	down
ENSG00000254826	1.24957	-1.66706	0.575189	-2.89827	0.00375223	0.0159641		novel transcript	lncRNA	11	842	down
ENSG00000262265	13.5961	-1.66516	0.263052	-6.33015	2.45e-10	5.58e-09		novel transcript, sense intronic to CDC27	lncRNA	17	2274	down
ENSG00000181995	9.10273	-1.66438	0.264418	-6.29453	3.08e-10	6.92e-09	LINC00301	long intergenic non-protein coding RNA 301 [Source:HGNC Symbol;Acc:HGNC:28603]	transcribed_unitary_pseudogene	11	3124	down
ENSG00000236894	6.13427	-1.66214	0.600204	-2.76929	0.00561793	0.0224212		novel pseudogene	transcribed_unprocessed_pseudogene	10	1775	down
ENSG00000232406	7.71778	-1.65969	0.271243	-6.11883	9.43e-10	1.96e-08		novel transcript, antisense to EPB41L1	lncRNA	20	4994	down
ENSG00000262877	85.2791	-1.65769	0.207563	-7.98646	1.39e-15	6.83e-14		novel transcript	lncRNA	17	2956	down
ENSG00000259964	5.774	-1.65489	0.340895	-4.85454	1.21e-06	1.34e-05	THSD4-AS1	THSD4 antisense RNA 1 [Source:HGNC Symbol;Acc:HGNC:51420]	lncRNA	15	9509	down
ENSG00000232006	14.6924	-1.65341	0.365075	-4.52897	5.93e-06	5.65e-05		novel transcript	lncRNA	7	8705	down
ENSG00000244257	1.3099	-1.64706	0.423867	-3.88578	0.000102001	0.000692473	PKD1P1	polycystin 1, transient receptor potential channel interacting pseudogene 1 [Source:HGNC Symbol;Acc:HGNC:30065]	unprocessed_pseudogene	16	6805	down
ENSG00000185038	22.8133	-1.64535	0.243952	-6.74454	1.54e-11	4.31e-10	MROH2A	maestro heat like repeat family member 2A [Source:HGNC Symbol;Acc:HGNC:27936]	protein_coding	2	8488	down
ENSG00000171759	6.39729	-1.6451	0.304913	-5.39529	6.84e-08	9.87e-07	PAH	phenylalanine hydroxylase [Source:HGNC Symbol;Acc:HGNC:8582]	protein_coding	12	12317	down
ENSG00000256050	5.95127	-1.64449	0.284887	-5.77242	7.81e-09	1.35e-07		novel transcript	lncRNA	14	1307	down
ENSG00000240098	3.07879	-1.64383	0.361233	-4.55061	5.35e-06	5.16e-05	RN7SL351P	RNA, 7SL, cytoplasmic 351, pseudogene [Source:HGNC Symbol;Acc:HGNC:46367]	misc_RNA	11	248	down
ENSG00000262759	2.64856	-1.64191	0.391195	-4.19717	2.7e-05	0.000216065	MRPS21P9	mitochondrial ribosomal protein S21 pseudogene 9 [Source:HGNC Symbol;Acc:HGNC:29756]	processed_pseudogene	17	257	down
ENSG00000130957	15.6933	-1.64185	0.22669	-7.24271	4.4e-13	1.55e-11	FBP2	fructose-bisphosphatase 2 [Source:HGNC Symbol;Acc:HGNC:3607]	protein_coding	9	1336	down
ENSG00000160472	1.08597	-1.64132	0.489235	-3.35487	0.000794025	0.00418874	TMEM190	transmembrane protein 190 [Source:HGNC Symbol;Acc:HGNC:29632]	protein_coding	19	605	down
ENSG00000286864	5.1191	-1.64114	0.273243	-6.00615	1.9e-09	3.69e-08		NA	lncRNA	2	1671	down
ENSG00000271064	1.69176	-1.64101	0.426252	-3.84987	0.000118181	0.000786703		coiled-coil-helix-coiled-coil-helix domain containing 2, pseudogene	processed_pseudogene	7	240	down
ENSG00000083622	3.00009	-1.63895	0.319457	-5.13041	2.89e-07	3.66e-06		novel transcript, antisense to CFTR	lncRNA	7	376	down
ENSG00000231201	4.10773	-1.63562	0.331491	-4.93415	8.05e-07	9.27e-06		novel transcript	lncRNA	21	824	down
ENSG00000185615	403.737	-1.63402	0.236956	-6.8959	5.35e-12	1.62e-10	PDIA2	protein disulfide isomerase family A member 2 [Source:HGNC Symbol;Acc:HGNC:14180]	protein_coding	16	6169	down
ENSG00000252840	2.04595	-1.63381	0.395199	-4.13416	3.56e-05	0.000274951			snoRNA	1	108	down
ENSG00000233693	3.59703	-1.63152	0.364905	-4.47107	7.78e-06	7.22e-05		uncharacterized LOC100505795 [Source:NCBI gene;Acc:100505795]	lncRNA	1	1963	down
ENSG00000255026	204.544	-1.6286	0.198126	-8.22002	2.03e-16	1.11e-14		novel transcript	lncRNA	11	1738	down
ENSG00000234203	1.01098	-1.62842	0.545287	-2.98635	0.00282328	0.0125094		novel transcript, antisense to CAMTA2	lncRNA	17	439	down
ENSG00000163623	22.6282	-1.62511	0.333589	-4.87158	1.11e-06	1.24e-05	NKX6-1	NK6 homeobox 1 [Source:HGNC Symbol;Acc:HGNC:7839]	protein_coding	4	3259	down
ENSG00000132911	8.32024	-1.62476	0.419298	-3.87496	0.000106644	0.000719082	NMUR2	neuromedin U receptor 2 [Source:HGNC Symbol;Acc:HGNC:16454]	protein_coding	5	2517	down
ENSG00000251682	2.25555	-1.62416	0.392133	-4.14187	3.44e-05	0.000267053		DEAD (Asp-Glu-Ala-Asp) box polypeptide 25 (DDX25) pseudogene	processed_pseudogene	5	591	down
ENSG00000225083	18.7688	-1.62386	0.202053	-8.0368	9.22e-16	4.64e-14	GRTP1-AS1	GRTP1 antisense RNA 1 [Source:HGNC Symbol;Acc:HGNC:39917]	lncRNA	13	2503	down
ENSG00000275665	1.64277	-1.6225	0.476119	-3.40777	0.000654973	0.00354983		novel transcript, antisense to MLLT6	lncRNA	17	563	down
ENSG00000276393	2.15993	-1.62199	0.461863	-3.51184	0.000445008	0.00253579		nuclear receptor subfamily 3, group C, member 1 (glucocorticoid receptor) (NR3C1) pseudogene	unprocessed_pseudogene	16	517	down
ENSG00000275691	2.90077	-1.61897	0.415449	-3.89691	9.74e-05	0.000665317		metallothionein 1I, pseudogene [Source:NCBI gene;Acc:644314]	transcribed_unprocessed_pseudogene	16	424	down
ENSG00000285651	42.8811	-1.61745	0.277096	-5.83714	5.31e-09	9.46e-08		novel transcript, antisense to THEM4	lncRNA	1	2795	down
ENSG00000205358	394.402	-1.61238	0.256891	-6.2765	3.46e-10	7.7e-09	MT1H	metallothionein 1H [Source:HGNC Symbol;Acc:HGNC:7400]	protein_coding	16	1094	down
ENSG00000248416	1.67961	-1.60999	0.482119	-3.33941	0.000839558	0.00439667		novel transcript	lncRNA	4	569	down
ENSG00000234143	2.41268	-1.60925	0.431862	-3.72631	0.000194303	0.00122431	UGT1A13P	UDP glucuronosyltransferase family 1 member A13, pseudogene [Source:HGNC Symbol;Acc:HGNC:32191]	unprocessed_pseudogene	2	762	down
ENSG00000237331	10.2537	-1.60904	0.313505	-5.13243	2.86e-07	3.63e-06	XIAP-AS1	XIAP antisense RNA 1 [Source:HGNC Symbol;Acc:HGNC:40078]	lncRNA	X	482	down
ENSG00000278480	5.48029	-1.6081	0.362882	-4.43147	9.36e-06	8.49e-05		zinc finger and BTB domain containing 2 (ZBTB2) pseudogene	processed_pseudogene	1	966	down
ENSG00000241754	2.86889	-1.60752	0.492698	-3.26269	0.00110362	0.00556514		novel transcript	lncRNA	3	4261	down
ENSG00000229948	6.19971	-1.60645	0.347363	-4.62469	3.75e-06	3.72e-05	B3GALNT1P1	beta-1,3-N-acetylgalactosaminyltransferase 1 pseudogene 1 [Source:HGNC Symbol;Acc:HGNC:51302]	processed_pseudogene	2	975	down
ENSG00000207420	2.65891	-1.60397	0.395519	-4.05535	5.01e-05	0.000369466			misc_RNA	5	102	down
ENSG00000249453	24.6736	-1.60098	0.234885	-6.816	9.36e-12	2.72e-10		novel transcript	lncRNA	4	442	down
ENSG00000252743	1.6048	-1.60015	0.388132	-4.12271	3.74e-05	0.000287343	RNU6-850P	RNA, U6 small nuclear 850, pseudogene [Source:HGNC Symbol;Acc:HGNC:47813]	snRNA	6	103	down
ENSG00000258279	6.57083	-1.59957	0.372235	-4.2972	1.73e-05	0.000145787	LINC00592	long intergenic non-protein coding RNA 592 [Source:HGNC Symbol;Acc:HGNC:27474]	lncRNA	12	5689	down
ENSG00000231013	45.2338	-1.59885	0.187681	-8.51899	1.61e-17	1.03e-15		novel transcript, antisense to SCTR	lncRNA	2	7063	down
ENSG00000254855	1.43929	-1.59834	0.466094	-3.42923	0.000605295	0.00332243		novel transcript	lncRNA	11	479	down
ENSG00000205266	3.21112	-1.59762	0.349175	-4.57541	4.75e-06	4.61e-05	KRT17P5	keratin 17 pseudogene 5 [Source:HGNC Symbol;Acc:HGNC:50723]	transcribed_unprocessed_pseudogene	17	6454	down
ENSG00000142609	41.0441	-1.59734	0.218084	-7.32444	2.4e-13	8.71e-12	CFAP74	cilia and flagella associated protein 74 [Source:HGNC Symbol;Acc:HGNC:29368]	protein_coding	1	16589	down
ENSG00000235390	1.78997	-1.59651	0.482778	-3.30692	0.000943294	0.00485226		high mobility group nucleosomal binding domain 2 (HMGN2) pseudogene	processed_pseudogene	15	616	down
ENSG00000240549	1.95554	-1.59636	0.430335	-3.70957	0.000207608	0.00129582	THOC7-AS1	THOC7 antisense RNA 1 [Source:HGNC Symbol;Acc:HGNC:41249]	lncRNA	3	673	down
ENSG00000177984	42.152	-1.59253	0.184153	-8.64785	5.25e-18	3.62e-16	LCN15	lipocalin 15 [Source:HGNC Symbol;Acc:HGNC:33777]	protein_coding	9	3941	down
ENSG00000101188	14.1225	-1.5923	0.233461	-6.82042	9.08e-12	2.64e-10	NTSR1	neurotensin receptor 1 [Source:HGNC Symbol;Acc:HGNC:8039]	protein_coding	20	7083	down
ENSG00000255236	13.6676	-1.59204	0.316396	-5.03178	4.86e-07	5.9e-06		novel transcript	lncRNA	11	2339	down
ENSG00000270989	4.67722	-1.59143	0.301455	-5.27917	1.3e-07	1.76e-06		selenophosphate synthetase 1 (SEPHS1) pseudogene	processed_pseudogene	5	397	down
ENSG00000280162	36.9362	-1.5894	0.190657	-8.33642	7.66e-17	4.44e-15		TEC	TEC	20	3658	down
ENSG00000197301	10.8358	-1.58778	0.285868	-5.55423	2.79e-08	4.33e-07	HMGA2-AS1	uncharacterized LOC100129940 [Source:NCBI gene;Acc:100129940]	lncRNA	12	6357	down
ENSG00000237596	15.8366	-1.58764	0.302327	-5.25139	1.51e-07	2.03e-06		novel transcript	lncRNA	6	10434	down
ENSG00000155761	15.8279	-1.58615	0.292474	-5.42323	5.85e-08	8.58e-07	SPAG17	sperm associated antigen 17 [Source:HGNC Symbol;Acc:HGNC:26620]	protein_coding	1	14095	down
ENSG00000283294	4.07663	-1.58339	0.407737	-3.88337	0.00010302	0.000697463		novel transcript	lncRNA	18	3505	down
ENSG00000254815	17.3022	-1.57879	0.268325	-5.88386	4.01e-09	7.31e-08		novel transcript	lncRNA	11	3155	down
ENSG00000114204	6.96982	-1.5776	0.266823	-5.91253	3.37e-09	6.22e-08	SERPINI2	serpin family I member 2 [Source:HGNC Symbol;Acc:HGNC:8945]	protein_coding	3	4940	down
ENSG00000237159	2.70714	-1.57735	0.42622	-3.70079	0.000214925	0.00133576	CNTFR-AS1	CNTFR antisense RNA 1 [Source:HGNC Symbol;Acc:HGNC:48712]	lncRNA	9	9225	down
ENSG00000274001	2.4667	-1.57667	0.399875	-3.9429	8.05e-05	0.000564227		novel transcript, sense intronic to CCDC122	lncRNA	13	449	down
ENSG00000258674	5.49491	-1.57637	0.259679	-6.07046	1.28e-09	2.58e-08		readthrough between NDUFA13 and YJEFN3	protein_coding	19	2171	down
ENSG00000226101	2.07088	-1.57565	0.406942	-3.87192	0.000107982	0.000727632	LINC02097	long intergenic non-protein coding RNA 2097 [Source:HGNC Symbol;Acc:HGNC:52948]	lncRNA	17	6632	down
ENSG00000230953	16.0566	-1.57512	0.21607	-7.28983	3.1e-13	1.11e-11		translational machinery associated 7 homolog (S. cerevisiae) (TMA7) pseudogene	processed_pseudogene	1	175	down
ENSG00000279665	1.96301	-1.57427	0.40387	-3.89797	9.7e-05	0.000663068		TEC	TEC	15	575	down
ENSG00000250358	5.87496	-1.57303	0.418716	-3.75679	0.000172108	0.00109906	LINC02200	long intergenic non-protein coding RNA 2200 [Source:HGNC Symbol;Acc:HGNC:53066]	lncRNA	5	7436	down
ENSG00000285530	3.19099	-1.573	0.401021	-3.92248	8.76e-05	0.00060725		novel transcript, antisense to DBT	lncRNA	1	3788	down
ENSG00000266104	1.41189	-1.57163	0.454981	-3.45428	0.000551769	0.00306573	MIR4326	microRNA 4326 [Source:HGNC Symbol;Acc:HGNC:38314]	miRNA	20	59	down
ENSG00000279141	11.0915	-1.5714	0.262928	-5.97653	2.28e-09	4.35e-08		long intergenic non-protein coding RNA 1451 [Source:NCBI gene;Acc:401561]	lncRNA	9	4529	down
ENSG00000105641	62.2794	-1.57129	0.295889	-5.3104	1.09e-07	1.51e-06	SLC5A5	solute carrier family 5 member 5 [Source:HGNC Symbol;Acc:HGNC:11040]	protein_coding	19	4177	down
ENSG00000267375	2.87873	-1.56935	0.390187	-4.02204	5.77e-05	0.000419164		novel transcript, antisense to ACTN4	lncRNA	19	242	down
ENSG00000168925	11.584	-1.56522	0.34812	-4.49621	6.92e-06	6.5e-05	CTRB1	chymotrypsinogen B1 [Source:HGNC Symbol;Acc:HGNC:2521]	protein_coding	16	2556	down
ENSG00000166897	7.17535	-1.565	0.260328	-6.01166	1.84e-09	3.58e-08	ELFN2	extracellular leucine rich repeat and fibronectin type III domain containing 2 [Source:HGNC Symbol;Acc:HGNC:29396]	protein_coding	22	17792	down
ENSG00000253399	3.77631	-1.56322	0.378105	-4.13436	3.56e-05	0.00027491		novel transcript	lncRNA	4	441	down
ENSG00000236107	29.2236	-1.56308	0.323796	-4.82737	1.38e-06	1.51e-05	SCN1A-AS1	uncharacterized LOC102724058 [Source:NCBI gene;Acc:102724058]	lncRNA	2	31299	down
ENSG00000286849	3.55817	-1.56269	0.3319	-4.70832	2.5e-06	2.57e-05		NA	lncRNA	16	1607	down
ENSG00000266043	3.92361	-1.56258	0.385982	-4.04832	5.16e-05	0.000379471	MIR3649	microRNA 3649 [Source:HGNC Symbol;Acc:HGNC:38948]	miRNA	12	66	down
ENSG00000274614	1.08753	-1.56201	0.500464	-3.12112	0.00180166	0.00850171		spalt-like transcription factor 4 (SALL4) pseudogene	unprocessed_pseudogene	13	582	down
ENSG00000276168	6169.58	-1.56137	0.177922	-8.77561	1.7e-18	1.25e-16	RN7SL1	RNA, 7SL, cytoplasmic 1 [Source:HGNC Symbol;Acc:HGNC:10038]	misc_RNA	14	299	down
ENSG00000231292	13.6784	-1.55795	0.289441	-5.38262	7.34e-08	1.05e-06	IGKV1OR2-108	immunoglobulin kappa variable 1/OR2-108 (non-functional) [Source:HGNC Symbol;Acc:HGNC:5767]	IG_V_gene	2	353	down
ENSG00000244503	77.503	-1.55701	0.240353	-6.47801	9.29e-11	2.27e-09		eukaryotic translation elongation factor 1 alpha 1 (EEF1A1) pseudogene	processed_pseudogene	3	1336	down
ENSG00000243902	1.17653	-1.55697	0.477266	-3.26227	0.00110523	0.00557195		extracellular leucine rich repeat and fibronectin type III domain containing 2 [Source:NCBI gene;Acc:114794]	lncRNA	22	2444	down
ENSG00000134873	14.1523	-1.55629	0.452181	-3.44174	0.000577978	0.00319096	CLDN10	claudin 10 [Source:HGNC Symbol;Acc:HGNC:2033]	protein_coding	13	3611	down
ENSG00000100181	20.2872	-1.5558	0.207355	-7.50307	6.23e-14	2.45e-12	TPTEP1	TPTE pseudogene 1 [Source:HGNC Symbol;Acc:HGNC:43648]	transcribed_unprocessed_pseudogene	22	12142	down
ENSG00000170160	12.2458	-1.55468	0.42022	-3.69968	0.00021587	0.00134077	CCDC144A	coiled-coil domain containing 144A [Source:HGNC Symbol;Acc:HGNC:29072]	protein_coding	17	28843	down
ENSG00000287329	1.48007	-1.55352	0.50884	-3.05306	0.00226523	0.0103601		NA	lncRNA	9	980	down
ENSG00000227914	7.56425	-1.55134	0.378791	-4.0955	4.21e-05	0.000318356		novel transcript	lncRNA	9	1463	down
ENSG00000184414	8.16428	-1.55036	0.308686	-5.02244	5.1e-07	6.16e-06	IRS3P	insulin receptor substrate 3, pseudogene [Source:HGNC Symbol;Acc:HGNC:6127]	processed_pseudogene	7	1006	down
ENSG00000229393	1.54829	-1.54952	0.468451	-3.30774	0.000940505	0.00484034		novel transcript	lncRNA	1	514	down
ENSG00000215808	7.51144	-1.54741	0.372263	-4.15676	3.23e-05	0.000252207	LINC01139	long intergenic non-protein coding RNA 1139 [Source:HGNC Symbol;Acc:HGNC:27924]	lncRNA	1	12803	down
ENSG00000174407	1.91414	-1.54719	0.552383	-2.80093	0.00509549	0.0206401	MIR1-1HG	MIR1-1 host gene [Source:HGNC Symbol;Acc:HGNC:16159]	lncRNA	20	1325	down
ENSG00000285366	11.9406	-1.54707	0.382624	-4.04331	5.27e-05	0.000386806		TEC	TEC	5	537	down
ENSG00000160321	23.0594	-1.54562	0.248704	-6.2147	5.14e-10	1.11e-08	ZNF208	zinc finger protein 208 [Source:HGNC Symbol;Acc:HGNC:12999]	protein_coding	19	16466	down
ENSG00000125508	5.67518	-1.54487	0.232026	-6.65819	2.77e-11	7.51e-10	SRMS	src-related kinase lacking C-terminal regulatory tyrosine and N-terminal myristylation sites [Source:HGNC Symbol;Acc:HGNC:11298]	protein_coding	20	1516	down
ENSG00000230415	15.1626	-1.54348	0.242697	-6.3597	2.02e-10	4.67e-09	LINC01786	long intergenic non-protein coding RNA 1786 [Source:HGNC Symbol;Acc:HGNC:52575]	lncRNA	1	657	down
ENSG00000280208	28.5281	-1.54223	0.341421	-4.51709	6.27e-06	5.94e-05	GGT4P	gamma-glutamyltransferase 4 pseudogene [Source:HGNC Symbol;Acc:HGNC:33207]	unprocessed_pseudogene	13	1708	down
ENSG00000230267	4.79309	-1.54122	0.371227	-4.1517	3.3e-05	0.000256938	HERC2P4	hect domain and RLD 2 pseudogene 4 [Source:HGNC Symbol;Acc:HGNC:4872]	transcribed_unprocessed_pseudogene	16	8238	down
ENSG00000257178	10.8268	-1.53947	0.259047	-5.94281	2.8e-09	5.23e-08		novel transcript, sense intronic to HOXB3	lncRNA	17	2630	down
ENSG00000171402	1.1929	-1.53891	0.43438	-3.54278	0.00039593	0.00228978	XAGE3	X antigen family member 3 [Source:HGNC Symbol;Acc:HGNC:14618]	protein_coding	X	680	down
ENSG00000229990	6.06926	-1.53843	0.293858	-5.23529	1.65e-07	2.2e-06		novel transcript, antisense to CAMK2G	lncRNA	10	866	down
ENSG00000207003	9.36015	-1.53475	0.307739	-4.98719	6.13e-07	7.26e-06	RNU6-611P	RNA, U6 small nuclear 611, pseudogene [Source:HGNC Symbol;Acc:HGNC:47574]	snRNA	19	104	down
ENSG00000100884	154.432	-1.53255	0.11952	-12.8226	1.23e-37	1.11e-34	CPNE6	copine 6 [Source:HGNC Symbol;Acc:HGNC:2319]	protein_coding	14	15761	down
ENSG00000236384	46.4485	-1.5322	0.209679	-7.30739	2.72e-13	9.78e-12	LINC00479	long intergenic non-protein coding RNA 479 [Source:HGNC Symbol;Acc:HGNC:19727]	lncRNA	21	2906	down
ENSG00000214128	20.8072	-1.52944	0.278115	-5.49933	3.81e-08	5.78e-07	TMEM213	transmembrane protein 213 [Source:HGNC Symbol;Acc:HGNC:27220]	protein_coding	7	6901	down
ENSG00000279672	38.1162	-1.52576	0.152054	-10.0343	1.08e-23	1.56e-21		TEC	TEC	11	1775	down
ENSG00000223823	22.8185	-1.52168	0.172193	-8.83706	9.83e-19	7.46e-17	LINC01342	long intergenic non-protein coding RNA 1342 [Source:HGNC Symbol;Acc:HGNC:50551]	lncRNA	1	1620	down
ENSG00000255753	1.11314	-1.5212	0.495876	-3.0677	0.00215712	0.00992766		WAS protein family homolog pseudogene	processed_pseudogene	12	586	down
ENSG00000269172	4.85533	-1.52092	0.341774	-4.45008	8.58e-06	7.87e-05		novel transcript, antisense to PAK4	lncRNA	19	365	down
ENSG00000106410	5.77354	-1.52052	0.387898	-3.9199	8.86e-05	0.000612755	NOBOX	NOBOX oogenesis homeobox [Source:HGNC Symbol;Acc:HGNC:22448]	protein_coding	7	2251	down
ENSG00000125966	76.4037	-1.52051	0.137923	-11.0243	2.92e-28	8.28e-26	MMP24	matrix metallopeptidase 24 [Source:HGNC Symbol;Acc:HGNC:7172]	protein_coding	20	4376	down
ENSG00000251624	6.15652	-1.52023	0.302284	-5.02914	4.93e-07	5.98e-06	UNC93B7	unc-93 homolog B7, pseudogene [Source:HGNC Symbol;Acc:HGNC:44036]	unprocessed_pseudogene	4	705	down
ENSG00000227123	5.76307	-1.52022	0.327639	-4.63991	3.49e-06	3.48e-05	RPL12P44	ribosomal protein L12 pseudogene 44 [Source:HGNC Symbol;Acc:HGNC:44603]	processed_pseudogene	3	502	down
ENSG00000257016	2.95687	-1.51883	0.526496	-2.88479	0.0039167	0.0165243	SLC25A39P2	SLC25A39 pseudogene 2 [Source:HGNC Symbol;Acc:HGNC:48936]	processed_pseudogene	12	270	down
ENSG00000279085	31.2501	-1.51843	0.242077	-6.27253	3.55e-10	7.88e-09		novel transcript	lncRNA	22	5388	down
ENSG00000264379	1.5106	-1.51842	0.512718	-2.96152	0.00306127	0.0134097			snoRNA	9	76	down
ENSG00000205500	5.05457	-1.51776	0.371043	-4.09053	4.3e-05	0.000323966		uncharacterized LOC100129724 [Source:NCBI gene;Acc:100129724]	lncRNA	2	3097	down
ENSG00000186301	188.957	-1.51675	0.207698	-7.30265	2.82e-13	1.01e-11	MST1P2	macrophage stimulating 1 pseudogene 2 [Source:HGNC Symbol;Acc:HGNC:7383]	unprocessed_pseudogene	1	2291	down
ENSG00000186847	7.31675	-1.5164	0.316592	-4.78975	1.67e-06	1.8e-05	KRT14	keratin 14 [Source:HGNC Symbol;Acc:HGNC:6416]	protein_coding	17	3399	down
ENSG00000100665	44.1538	-1.51623	0.409258	-3.70482	0.000211539	0.0013176	SERPINA4	serpin family A member 4 [Source:HGNC Symbol;Acc:HGNC:8948]	protein_coding	14	3236	down
ENSG00000266371	13.2419	-1.5159	0.314643	-4.81783	1.45e-06	1.58e-05		novel transcript, sense intronic NF1	lncRNA	17	2780	down
ENSG00000253389	2.85376	-1.51412	0.362292	-4.1793	2.92e-05	0.000231228		novel transcript, antisense to ANK1	lncRNA	8	2200	down
ENSG00000261054	2.61494	-1.51235	0.340377	-4.44316	8.86e-06	8.1e-05		novel transcript, antisense to SYNM	lncRNA	15	2562	down
ENSG00000254205	3.16328	-1.51221	0.384704	-3.93085	8.46e-05	0.000590111		novel transcript	lncRNA	8	364	down
ENSG00000279283	30.8782	-1.51162	0.220264	-6.86275	6.75e-12	2.01e-10		novel transcript	TEC	12	1740	down
ENSG00000257256	11.4675	-1.51104	0.271852	-5.55833	2.72e-08	4.24e-07		novel transcript, antisense to LIMA1	lncRNA	12	325	down
ENSG00000173714	3.34847	-1.51098	0.342731	-4.40866	1.04e-05	9.34e-05	WFIKKN2	WAP, follistatin/kazal, immunoglobulin, kunitz and netrin domain containing 2 [Source:HGNC Symbol;Acc:HGNC:30916]	protein_coding	17	5781	down
ENSG00000199161	7.52672	-1.5099	0.259408	-5.82056	5.87e-09	1.04e-07	MIR126	microRNA 126 [Source:HGNC Symbol;Acc:HGNC:31508]	miRNA	9	85	down
ENSG00000226581	10.4528	-1.50903	0.350767	-4.30209	1.69e-05	0.000142982		uncharacterized LOC107986806 [Source:NCBI gene;Acc:107986806]	lncRNA	7	7284	down
ENSG00000266998	1.70816	-1.5084	0.380643	-3.96276	7.41e-05	0.000524127		novel transcript, antisense to SEPT9	lncRNA	17	3419	down
ENSG00000100987	4.34101	-1.50684	0.425888	-3.53811	0.000402995	0.00232387	VSX1	visual system homeobox 1 [Source:HGNC Symbol;Acc:HGNC:12723]	protein_coding	20	6034	down
ENSG00000269959	4.68513	-1.50612	0.36215	-4.15885	3.2e-05	0.000250193	SPACA6P-AS	SPACA6P antisense RNA [Source:HGNC Symbol;Acc:HGNC:49383]	lncRNA	19	3962	down
ENSG00000251348	1.91029	-1.50589	0.349042	-4.31435	1.6e-05	0.000136075	HSPD1P11	heat shock protein family D (Hsp60) member 1 pseudogene 11 [Source:HGNC Symbol;Acc:HGNC:35142]	processed_pseudogene	5	1702	down
ENSG00000214691	36.6984	-1.50519	0.31568	-4.76808	1.86e-06	1.98e-05	LINC01913	long intergenic non-protein coding RNA 1913 [Source:HGNC Symbol;Acc:HGNC:52732]	lncRNA	2	14054	down
ENSG00000224713	4.2817	-1.50504	0.316974	-4.74814	2.05e-06	2.16e-05		novel transcript, antisense to ARHGEF25	lncRNA	12	5289	down
ENSG00000248673	3.5513	-1.50378	0.377167	-3.98704	6.69e-05	0.000479048	LINC01331	long intergenic non-protein coding RNA 1331 [Source:HGNC Symbol;Acc:HGNC:50538]	lncRNA	5	4077	down
ENSG00000279077	6.22006	-1.50215	0.301097	-4.98892	6.07e-07	7.2e-06		TEC	TEC	18	2110	down
ENSG00000237974	1.01782	-1.50187	0.514159	-2.92101	0.00348893	0.015009		ribosomal protein L32 (RPL32) pseudogene	processed_pseudogene	7	193	down
ENSG00000271850	1.25001	-1.50186	0.534166	-2.8116	0.00492955	0.0200908	LINC02343	long intergenic non-protein coding RNA 2343 [Source:HGNC Symbol;Acc:HGNC:53263]	lncRNA	13	3017	down
ENSG00000234464	8.6465	-1.50164	0.229295	-6.54892	5.8e-11	1.47e-09		novel transcript	lncRNA	1	825	down
ENSG00000162595	68.6927	-1.50132	0.125441	-11.9683	5.21e-33	2.75e-30	DIRAS3	DIRAS family GTPase 3 [Source:HGNC Symbol;Acc:HGNC:687]	protein_coding	1	3520	down
ENSG00000198976	28.7862	-1.5002	0.212164	-7.07094	1.54e-12	5.07e-11	MIR429	microRNA 429 [Source:HGNC Symbol;Acc:HGNC:13784]	miRNA	1	83	down
ENSG00000271715	5.42816	-1.49977	0.267194	-5.61304	1.99e-08	3.17e-07		novel transcript	lncRNA	5	430	down
ENSG00000178803	131.496	-1.49763	0.206114	-7.26601	3.7e-13	1.31e-11	ADORA2A-AS1	ADORA2A antisense RNA 1 [Source:HGNC Symbol;Acc:HGNC:37122]	lncRNA	22	5230	down
ENSG00000228415	18.2438	-1.49737	0.296018	-5.05838	4.23e-07	5.19e-06	PTMAP1	prothymosin alpha pseudogene 1 [Source:HGNC Symbol;Acc:HGNC:9624]	processed_pseudogene	6	325	down
ENSG00000132855	1.28412	-1.49701	0.471482	-3.17512	0.00149773	0.00725623	ANGPTL3	angiopoietin like 3 [Source:HGNC Symbol;Acc:HGNC:491]	protein_coding	1	3929	down
ENSG00000266643	2.87324	-1.49279	0.322917	-4.62282	3.79e-06	3.76e-05	MIR3677	microRNA 3677 [Source:HGNC Symbol;Acc:HGNC:38932]	miRNA	16	60	down
ENSG00000271447	203.778	-1.49226	0.131115	-11.3813	5.18e-30	1.9e-27	MMP28	matrix metallopeptidase 28 [Source:HGNC Symbol;Acc:HGNC:14366]	protein_coding	17	6553	down
ENSG00000181085	25.6139	-1.49213	0.207813	-7.18016	6.96e-13	2.39e-11	MAPK15	mitogen-activated protein kinase 15 [Source:HGNC Symbol;Acc:HGNC:24667]	protein_coding	8	7129	down
ENSG00000244286	1.18008	-1.49101	0.548421	-2.71872	0.00655345	0.0255562	ITGB5-AS1	ITGB5 antisense RNA 1 [Source:HGNC Symbol;Acc:HGNC:40309]	lncRNA	3	460	down
ENSG00000272789	40.3196	-1.49071	0.196927	-7.56984	3.74e-14	1.52e-12		novel transcript, antisense to MYO7B	lncRNA	2	852	down
ENSG00000250497	34.3953	-1.48924	0.160495	-9.27901	1.71e-20	1.66e-18		novel transcript	lncRNA	4	4781	down
ENSG00000252341	1.04344	-1.48816	0.579322	-2.56879	0.0102053	0.0373051			misc_RNA	5	108	down
ENSG00000233393	8.78144	-1.48692	0.276105	-5.38536	7.23e-08	1.04e-06		novel transcript	lncRNA	21	2336	down
ENSG00000187193	83.8325	-1.48659	0.19539	-7.60835	2.78e-14	1.15e-12	MT1X	metallothionein 1X [Source:HGNC Symbol;Acc:HGNC:7405]	protein_coding	16	3119	down
ENSG00000182545	4.53101	-1.4841	0.427203	-3.47398	0.000512794	0.00287443	RNASE10	ribonuclease A family member 10 (inactive) [Source:HGNC Symbol;Acc:HGNC:19275]	protein_coding	14	1889	down
ENSG00000187715	36.7013	-1.48409	0.204653	-7.25175	4.11e-13	1.45e-11	KBTBD12	kelch repeat and BTB domain containing 12 [Source:HGNC Symbol;Acc:HGNC:25731]	protein_coding	3	16801	down
ENSG00000187185	11.6418	-1.48193	0.251358	-5.8957	3.73e-09	6.84e-08		uncharacterized LOC388282 [Source:NCBI gene;Acc:388282]	lncRNA	16	2632	down
ENSG00000285686	2.18207	-1.48177	0.409309	-3.62017	0.000294413	0.0017622		uncharacterized LOC105376124 [Source:NCBI gene;Acc:105376124]	lncRNA	9	1446	down
ENSG00000177459	93.091	-1.47964	0.138718	-10.6666	1.46e-26	3.26e-24	ERICH5	glutamate rich 5 [Source:HGNC Symbol;Acc:HGNC:26823]	protein_coding	8	2099	down
ENSG00000261739	2.67816	-1.47881	0.381117	-3.8802	0.000104369	0.000705561	GOLGA8S	golgin A8 family member S [Source:HGNC Symbol;Acc:HGNC:44409]	protein_coding	15	6227	down
ENSG00000273267	2.00094	-1.47858	0.487991	-3.02994	0.00244606	0.0110615		novel transcript, antisense to ABLIM2	lncRNA	4	462	down
ENSG00000244306	4.98663	-1.47764	0.40482	-3.65012	0.000262122	0.00158972		double homeobox A pseudogene 10 [Source:NCBI gene;Acc:503639]	transcribed_processed_pseudogene	14	14555	down
ENSG00000265443	3.95218	-1.47761	0.362085	-4.08084	4.49e-05	0.000336289		novel transcript	lncRNA	17	460	down
ENSG00000269444	3.91619	-1.47494	0.408723	-3.60866	0.000307781	0.00183412		novel transcript, sense overlapping GTF2F1	lncRNA	19	447	down
ENSG00000214039	8.00859	-1.47424	0.412251	-3.57607	0.000348801	0.00205133	LINC02418	long intergenic non-protein coding RNA 2418 [Source:HGNC Symbol;Acc:HGNC:53348]	lncRNA	12	8943	down
ENSG00000130173	9.29607	-1.4732	0.2864	-5.14385	2.69e-07	3.43e-06	ANGPTL8	angiopoietin like 8 [Source:HGNC Symbol;Acc:HGNC:24933]	protein_coding	19	1809	down
ENSG00000230783	2.63154	-1.47284	0.395888	-3.72036	0.000198941	0.00124976		ribosomal protein S3A (RPS3A) pseudogene	processed_pseudogene	2	765	down
ENSG00000286698	1.24639	-1.47284	0.498459	-2.9548	0.00312876	0.0136588		NA	lncRNA	2	1496	down
ENSG00000229647	2.77314	-1.47062	0.406134	-3.62103	0.000293433	0.00175739	MYOSLID	myocardin-induced smooth muscle lncRNA, inducer of differentiation [Source:HGNC Symbol;Acc:HGNC:51821]	lncRNA	2	6938	down
ENSG00000113763	8.78923	-1.47037	0.265271	-5.54289	2.98e-08	4.6e-07	UNC5A	unc-5 netrin receptor A [Source:HGNC Symbol;Acc:HGNC:12567]	protein_coding	5	5499	down
ENSG00000204528	39.1706	-1.47003	0.255177	-5.76082	8.37e-09	1.44e-07	PSORS1C3	psoriasis susceptibility 1 candidate 3 [Source:HGNC Symbol;Acc:HGNC:17203]	lncRNA	6	593	down
ENSG00000261083	2.48038	-1.46986	0.430479	-3.41447	0.00063907	0.0034781	LINC02516	long intergenic non-protein coding RNA 2516 [Source:HGNC Symbol;Acc:HGNC:53505]	lncRNA	4	4131	down
ENSG00000255176	3.66088	-1.4671	0.312176	-4.69959	2.61e-06	2.67e-05		novel transcript	lncRNA	11	1388	down
ENSG00000236564	13.9431	-1.46705	0.311936	-4.70305	2.56e-06	2.63e-05	YWHAQP5	YWHAQ pseudogene 5 [Source:HGNC Symbol;Acc:HGNC:37684]	processed_pseudogene	2	1382	down
ENSG00000233232	4.58259	-1.4658	0.407078	-3.60079	0.000317253	0.00188464	NPIPB7	nuclear pore complex interacting protein family member B7 [Source:HGNC Symbol;Acc:HGNC:33832]	protein_coding	16	3023	down
ENSG00000086159	3.99437	-1.46513	0.344628	-4.25133	2.13e-05	0.000174737	AQP6	aquaporin 6 [Source:HGNC Symbol;Acc:HGNC:639]	protein_coding	12	11093	down
ENSG00000163254	3.17389	-1.46465	0.36105	-4.05663	4.98e-05	0.000367658	CRYGC	crystallin gamma C [Source:HGNC Symbol;Acc:HGNC:2410]	protein_coding	2	627	down
ENSG00000145642	3.07846	-1.46407	0.383782	-3.81485	0.000136263	0.000892692	SHISAL2B	shisa like 2B [Source:HGNC Symbol;Acc:HGNC:34236]	protein_coding	5	2925	down
ENSG00000160282	45.7867	-1.46384	0.154256	-9.48965	2.32e-21	2.48e-19	FTCD	formimidoyltransferase cyclodeaminase [Source:HGNC Symbol;Acc:HGNC:3974]	protein_coding	21	7838	down
ENSG00000229999	4.31565	-1.46316	0.338017	-4.32865	1.5e-05	0.000128526		novel transcript, antisense to SGSM3 and ADSL	lncRNA	22	1397	down
ENSG00000133710	32.8271	-1.46263	0.196085	-7.45916	8.71e-14	3.37e-12	SPINK5	serine peptidase inhibitor, Kazal type 5 [Source:HGNC Symbol;Acc:HGNC:15464]	protein_coding	5	7642	down
ENSG00000240750	3.92662	-1.46236	0.36418	-4.0155	5.93e-05	0.000429545	RN7SL559P	RNA, 7SL, cytoplasmic 559, pseudogene [Source:HGNC Symbol;Acc:HGNC:46575]	misc_RNA	1	297	down
ENSG00000271181	1.68448	-1.46135	0.433614	-3.37016	0.000751257	0.00399796		stathmin-like 3 (STMN3) pseudogene	processed_pseudogene	22	246	down
ENSG00000179698	47.6224	-1.46116	0.208458	-7.0094	2.39e-12	7.68e-11	WDR97	WD repeat domain 97 [Source:HGNC Symbol;Acc:HGNC:26959]	protein_coding	8	20464	down
ENSG00000234575	2.90122	-1.45913	0.472969	-3.08504	0.00203525	0.00944909	CTSLP8	cathepsin L pseudogene 8 [Source:HGNC Symbol;Acc:HGNC:39084]	unprocessed_pseudogene	9	974	down
ENSG00000250884	3.44324	-1.45855	0.360083	-4.05059	5.11e-05	0.000376075	OR7E85P	olfactory receptor family 7 subfamily E member 85 pseudogene [Source:HGNC Symbol;Acc:HGNC:14692]	unprocessed_pseudogene	4	985	down
ENSG00000196109	37.4524	-1.45781	0.288243	-5.05756	4.25e-07	5.21e-06	ZNF676	zinc finger protein 676 [Source:HGNC Symbol;Acc:HGNC:20429]	protein_coding	19	6640	down
ENSG00000260182	1.68084	-1.45776	0.452069	-3.22463	0.00126136	0.00624958		novel transcript, intronic to TPSD1	lncRNA	16	249	down
ENSG00000240666	8.61276	-1.45303	0.250763	-5.79442	6.86e-09	1.2e-07	MME-AS1	MME antisense RNA 1 [Source:HGNC Symbol;Acc:HGNC:40376]	lncRNA	3	828	down
ENSG00000163394	24.9101	-1.45135	0.49375	-2.93944	0.00328804	0.0142628	CCKAR	cholecystokinin A receptor [Source:HGNC Symbol;Acc:HGNC:1570]	protein_coding	4	1720	down
ENSG00000205517	96.4919	-1.44859	0.160916	-9.00211	2.21e-19	1.84e-17	RGL3	ral guanine nucleotide dissociation stimulator like 3 [Source:HGNC Symbol;Acc:HGNC:30282]	protein_coding	19	11927	down
ENSG00000166816	330.627	-1.44852	0.189363	-7.64943	2.02e-14	8.53e-13	LDHD	lactate dehydrogenase D [Source:HGNC Symbol;Acc:HGNC:19708]	protein_coding	16	5799	down
ENSG00000118231	13.0593	-1.44829	0.250771	-5.77536	7.68e-09	1.33e-07	CRYGD	crystallin gamma D [Source:HGNC Symbol;Acc:HGNC:2411]	protein_coding	2	642	down
ENSG00000250261	8.69066	-1.44818	0.416425	-3.47763	0.000505861	0.00283976	CCDC74BP1	coiled-coil domain containing 74B pseudogene 1 [Source:HGNC Symbol;Acc:HGNC:51917]	unprocessed_pseudogene	22	1123	down
ENSG00000121207	353.723	-1.44813	0.179	-8.09015	5.96e-16	3.07e-14	LRAT	lecithin retinol acyltransferase [Source:HGNC Symbol;Acc:HGNC:6685]	protein_coding	4	15789	down
ENSG00000187889	12.5932	-1.44749	0.176794	-8.18741	2.67e-16	1.43e-14	FYB2	FYN binding protein 2 [Source:HGNC Symbol;Acc:HGNC:27295]	protein_coding	1	8086	down
ENSG00000167910	7.33446	-1.44688	0.330001	-4.38446	1.16e-05	0.000103036	CYP7A1	cytochrome P450 family 7 subfamily A member 1 [Source:HGNC Symbol;Acc:HGNC:2651]	protein_coding	8	2877	down
ENSG00000243384	4.49542	-1.44658	0.321754	-4.49592	6.93e-06	6.5e-05		novel transcript	lncRNA	3	350	down
ENSG00000255142	11.9144	-1.44601	0.207347	-6.97384	3.08e-12	9.67e-11		novel transcript	lncRNA	11	284	down
ENSG00000279807	5.63362	-1.44575	0.375765	-3.84748	0.00011934	0.000793278		TEC	TEC	19	508	down
ENSG00000222640	1.41278	-1.44575	0.450885	-3.20646	0.00134378	0.00660233	RNU2-51P	RNA, U2 small nuclear 51, pseudogene [Source:HGNC Symbol;Acc:HGNC:48544]	snRNA	14	197	down
ENSG00000258643	2.62174	-1.44476	0.323287	-4.46897	7.86e-06	7.28e-05	BCL2L2-PABPN1	BCL2L2-PABPN1 readthrough [Source:HGNC Symbol;Acc:HGNC:42959]	protein_coding	14	2204	down
ENSG00000235635	1.61314	-1.44471	0.384922	-3.75326	0.000174552	0.00111262		novel transcript	lncRNA	5	434	down
ENSG00000284630	8.49757	-1.44439	0.340646	-4.24016	2.23e-05	0.000182872		novel pseudogene	transcribed_unitary_pseudogene	22	471	down
ENSG00000240211	1.39019	-1.44436	0.430734	-3.35324	0.000798703	0.00421019		novel transcript	lncRNA	7	303	down
ENSG00000225376	1.80536	-1.44299	0.369499	-3.90526	9.41e-05	0.00064614	TMEM246-AS1	TMEM246 antisense RNA 1 [Source:HGNC Symbol;Acc:HGNC:51191]	lncRNA	9	2603	down
ENSG00000224858	30.0161	-1.44222	0.309752	-4.65605	3.22e-06	3.25e-05	RPL29P11	ribosomal protein L29 pseudogene 11 [Source:HGNC Symbol;Acc:HGNC:36905]	processed_pseudogene	3	492	down
ENSG00000258792	13.633	-1.44187	0.183808	-7.84442	4.35e-15	2e-13		uncharacterized LOC105370616 [Source:NCBI gene;Acc:105370616]	lncRNA	14	1318	down
ENSG00000248874	39.3706	-1.44097	0.349923	-4.11797	3.82e-05	0.000292184	C5orf17	chromosome 5 open reading frame 17 (putative) [Source:HGNC Symbol;Acc:HGNC:26630]	lncRNA	5	2407	down
ENSG00000259782	3.85287	-1.44078	0.344279	-4.18492	2.85e-05	0.000226486		novel transcript	lncRNA	16	837	down
ENSG00000111305	32.468	-1.44045	0.145882	-9.87402	5.4e-23	7.02e-21	GSG1	germ cell associated 1 [Source:HGNC Symbol;Acc:HGNC:19716]	protein_coding	12	8807	down
ENSG00000232978	3.99859	-1.44021	0.35524	-4.05418	5.03e-05	0.000371063		novel transcript	lncRNA	9	409	down
ENSG00000145700	12.5133	-1.4372	0.201114	-7.14618	8.92e-13	3.02e-11	ANKRD31	ankyrin repeat domain 31 [Source:HGNC Symbol;Acc:HGNC:26853]	protein_coding	5	9034	down
ENSG00000230873	14.0292	-1.43537	0.339922	-4.22263	2.41e-05	0.000195999	STMND1	stathmin domain containing 1 [Source:HGNC Symbol;Acc:HGNC:44668]	protein_coding	6	3875	down
ENSG00000264589	4.39379	-1.43481	0.401592	-3.57281	0.000353166	0.00207203	MAPT-AS1	MAPT antisense RNA 1 [Source:HGNC Symbol;Acc:HGNC:43738]	lncRNA	17	11948	down
ENSG00000232196	3.23928	-1.43445	0.364345	-3.93707	8.25e-05	0.000576285	MTRNR2L4	MT-RNR2 like 4 [Source:HGNC Symbol;Acc:HGNC:37161]	protein_coding	16	1762	down
ENSG00000234840	4.40901	-1.43395	0.387176	-3.7036	0.000212559	0.00132283	LINC01239	long intergenic non-protein coding RNA 1239 [Source:HGNC Symbol;Acc:HGNC:49796]	lncRNA	9	3755	down
ENSG00000146530	7.48616	-1.43266	0.300301	-4.77074	1.84e-06	1.95e-05	VWDE	von Willebrand factor D and EGF domains [Source:HGNC Symbol;Acc:HGNC:21897]	protein_coding	7	12688	down
ENSG00000197261	294.331	-1.43146	0.21808	-6.56394	5.24e-11	1.34e-09	C6orf141	chromosome 6 open reading frame 141 [Source:HGNC Symbol;Acc:HGNC:21351]	protein_coding	6	6755	down
ENSG00000239483	7.72038	-1.43076	0.31522	-4.53891	5.65e-06	5.41e-05	RPS15AP16	ribosomal protein S15a pseudogene 16 [Source:HGNC Symbol;Acc:HGNC:36764]	processed_pseudogene	3	361	down
ENSG00000239265	3.13264	-1.42931	0.345464	-4.13735	3.51e-05	0.000271611	CLRN1-AS1	CLRN1 antisense RNA 1 [Source:HGNC Symbol;Acc:HGNC:30895]	lncRNA	3	4084	down
ENSG00000287089	2.88157	-1.42845	0.342441	-4.17138	3.03e-05	0.000238649		NA	lncRNA	6	2248	down
ENSG00000230201	8.51937	-1.42821	0.309715	-4.61137	4e-06	3.95e-05	ATP6V0CP1	ATPase H+ transporting V0 subunit c pseudogene 1 [Source:HGNC Symbol;Acc:HGNC:31323]	processed_pseudogene	17	618	down
ENSG00000261916	8.05541	-1.42796	0.244114	-5.84954	4.93e-09	8.84e-08		novel transcript, sense intronic to readthrough SHPK-TRPV1	lncRNA	17	512	down
ENSG00000136883	704.899	-1.42787	0.124645	-11.4555	2.21e-30	8.45e-28	KIF12	kinesin family member 12 [Source:HGNC Symbol;Acc:HGNC:21495]	protein_coding	9	7107	down
ENSG00000269356	1.34279	-1.42748	0.471377	-3.02833	0.00245909	0.0111108		novel transcript	lncRNA	13	647	down
ENSG00000125285	2.30146	-1.42667	0.560554	-2.5451	0.0109247	0.0394338	SOX21	SRY-box 21 [Source:HGNC Symbol;Acc:HGNC:11197]	protein_coding	13	2778	down
ENSG00000254757	1.92135	-1.42573	0.416121	-3.42623	0.000612017	0.0033536		novel transcript	lncRNA	11	450	down
ENSG00000285662	9.30221	-1.4257	0.276315	-5.15966	2.47e-07	3.18e-06	FAM245B	novel transcript	lncRNA	10	2327	down
ENSG00000244699	1.97589	-1.42471	0.365972	-3.89295	9.9e-05	0.000674528		chromosome 21 open reading frame 63 (C21orf63) pseudogene	unprocessed_pseudogene	3	369	down
ENSG00000263321	2.5324	-1.42432	0.388495	-3.66626	0.000246128	0.0015032		novel transcript	lncRNA	17	333	down
ENSG00000287437	2.35488	-1.42427	0.328934	-4.32995	1.49e-05	0.000127876		NA	lncRNA	14	2680	down
ENSG00000203797	79.6596	-1.42269	0.142653	-9.9731	2e-23	2.81e-21	DDO	D-aspartate oxidase [Source:HGNC Symbol;Acc:HGNC:2727]	protein_coding	6	5547	down
ENSG00000197410	37.0784	-1.42171	0.369045	-3.8524	0.000116966	0.000779611	DCHS2	dachsous cadherin-related 2 [Source:HGNC Symbol;Acc:HGNC:23111]	protein_coding	4	37236	down
ENSG00000091583	33.2333	-1.42158	0.181939	-7.81346	5.56e-15	2.53e-13	APOH	apolipoprotein H [Source:HGNC Symbol;Acc:HGNC:616]	protein_coding	17	2142	down
ENSG00000241769	21.4311	-1.42081	0.224344	-6.33318	2.4e-10	5.47e-09	LINC00893	long intergenic non-protein coding RNA 893 [Source:HGNC Symbol;Acc:HGNC:44265]	lncRNA	X	8703	down
ENSG00000234224	193.356	-1.4205	0.13537	-10.4935	9.26e-26	1.82e-23	TMEM229A	transmembrane protein 229A [Source:HGNC Symbol;Acc:HGNC:37279]	protein_coding	7	2108	down
ENSG00000078814	79.3089	-1.41836	0.110223	-12.8681	6.8e-38	6.45e-35	MYH7B	myosin heavy chain 7B [Source:HGNC Symbol;Acc:HGNC:15906]	protein_coding	20	10071	down
ENSG00000252456	1.61363	-1.41786	0.424023	-3.34383	0.000826293	0.00433645	RNA5SP434	RNA, 5S ribosomal pseudogene 434 [Source:HGNC Symbol;Acc:HGNC:43334]	rRNA_pseudogene	17	121	down
ENSG00000203930	27.3872	-1.41786	0.230877	-6.14117	8.19e-10	1.72e-08	LINC00632	long intergenic non-protein coding RNA 632 [Source:HGNC Symbol;Acc:HGNC:27865]	lncRNA	X	65856	down
ENSG00000146215	42.3575	-1.41709	0.171173	-8.27871	1.25e-16	7.03e-15	CRIP3	cysteine rich protein 3 [Source:HGNC Symbol;Acc:HGNC:17751]	protein_coding	6	3972	down
ENSG00000273618	1.50616	-1.41671	0.475807	-2.97749	0.00290618	0.0128303		TEC	lncRNA	14	1686	down
ENSG00000200312	1.76776	-1.41567	0.485199	-2.91771	0.0035261	0.0151428	RN7SKP255	RNA, 7SK small nuclear pseudogene 255 [Source:HGNC Symbol;Acc:HGNC:45979]	misc_RNA	14	313	down
ENSG00000241983	1.2743	-1.4153	0.409203	-3.45869	0.000542816	0.00302161	RN7SL566P	RNA, 7SL, cytoplasmic 566, pseudogene [Source:HGNC Symbol;Acc:HGNC:46582]	misc_RNA	19	296	down
ENSG00000267092	1.51163	-1.41196	0.42881	-3.29275	0.000992132	0.00506292		novel transcript, antisense to ADAMTSL5	lncRNA	19	457	down
ENSG00000102878	70.1041	-1.41049	0.213012	-6.62166	3.55e-11	9.44e-10	HSF4	heat shock transcription factor 4 [Source:HGNC Symbol;Acc:HGNC:5227]	protein_coding	16	13201	down
ENSG00000255050	14.0427	-1.40996	0.268668	-5.24797	1.54e-07	2.06e-06		novel transcript	lncRNA	8	1173	down
ENSG00000166183	82.4058	-1.40843	0.159149	-8.84976	8.77e-19	6.72e-17	ASPG	asparaginase [Source:HGNC Symbol;Acc:HGNC:20123]	protein_coding	14	8620	down
ENSG00000227411	1.93323	-1.4077	0.36505	-3.85618	0.000115171	0.000768999	ACNATP	acyl-CoA:amino acid N-acyltransferase pseudogene [Source:HGNC Symbol;Acc:HGNC:34504]	unitary_pseudogene	9	1225	down
ENSG00000279289	16.5874	-1.40731	0.251541	-5.59474	2.21e-08	3.49e-07		TEC	TEC	6	3978	down
ENSG00000262884	4.4019	-1.40657	0.358684	-3.92148	8.8e-05	0.000609546		uncharacterized LOC101927911 [Source:NCBI gene;Acc:101927911]	lncRNA	17	2546	down
ENSG00000279653	4.20128	-1.40588	0.294892	-4.76744	1.87e-06	1.98e-05		TEC	TEC	19	1002	down
ENSG00000186009	1.21947	-1.40554	0.4879	-2.8808	0.0039667	0.0167015	ATP4B	ATPase H+/K+ transporting subunit beta [Source:HGNC Symbol;Acc:HGNC:820]	protein_coding	13	1488	down
ENSG00000234945	7.69315	-1.40544	0.276676	-5.07973	3.78e-07	4.68e-06	GTF3C2-AS1	GTF3C2 antisense RNA 1 [Source:HGNC Symbol;Acc:HGNC:40269]	lncRNA	2	7344	down
ENSG00000212496	2.16237	-1.40533	0.46104	-3.04817	0.00230236	0.0104989	RNU6-1093P	RNA, U6 small nuclear 1093, pseudogene [Source:HGNC Symbol;Acc:HGNC:48056]	snRNA	12	107	down
ENSG00000184313	49.824	-1.40496	0.170187	-8.25537	1.51e-16	8.43e-15	MROH7	maestro heat like repeat family member 7 [Source:HGNC Symbol;Acc:HGNC:24802]	protein_coding	1	18256	down
ENSG00000110975	10.5094	-1.4041	0.210699	-6.664	2.66e-11	7.24e-10	SYT10	synaptotagmin 10 [Source:HGNC Symbol;Acc:HGNC:19266]	protein_coding	12	7080	down
ENSG00000242737	5.76809	-1.40334	0.311304	-4.50794	6.55e-06	6.18e-05		ribosomal protein S20 (RPS20) pseudogene	processed_pseudogene	15	359	down
ENSG00000241345	4.85918	-1.40246	0.370122	-3.7892	0.000151135	0.000978146		uncharacterized LOC105375483 [Source:NCBI gene;Acc:105375483]	lncRNA	7	2326	down
ENSG00000285602	1.24525	-1.40105	0.42736	-3.27838	0.00104406	0.00529488		novel protein	protein_coding	X	3666	down
ENSG00000259931	1.58588	-1.40055	0.457124	-3.06382	0.00218528	0.0100429		small nuclear ribonucleoprotein polypeptide F (SNRPF) pseudogene	processed_pseudogene	15	271	down
ENSG00000287090	25.6504	-1.40047	0.162808	-8.60198	7.84e-18	5.26e-16		NA	lncRNA	5	2321	down
ENSG00000272141	318.81	-1.40005	0.174966	-8.00185	1.23e-15	6.05e-14		novel transcript	lncRNA	1	987	down
ENSG00000244122	5.72997	-1.39993	0.295471	-4.73795	2.16e-06	2.26e-05	UGT1A7	UDP glucuronosyltransferase family 1 member A7 [Source:HGNC Symbol;Acc:HGNC:12539]	protein_coding	2	4592	down
ENSG00000143434	645.887	-1.39848	0.121407	-11.519	1.06e-30	4.21e-28	SEMA6C	semaphorin 6C [Source:HGNC Symbol;Acc:HGNC:10740]	protein_coding	1	10551	down
ENSG00000127362	1.69032	-1.39604	0.416121	-3.35489	0.000793952	0.00418874	TAS2R3	taste 2 receptor member 3 [Source:HGNC Symbol;Acc:HGNC:14910]	protein_coding	7	1101	down
ENSG00000285636	5.00527	-1.39561	0.376236	-3.70939	0.000207759	0.00129656			lncRNA	1	2508	down
ENSG00000280486	8.34991	-1.39559	0.24504	-5.69536	1.23e-08	2.05e-07		novel transcript, antisense to NDUFS7	lncRNA	19	2711	down
ENSG00000266721	2.05177	-1.39287	0.459858	-3.02892	0.00245433	0.0110913	MIR5695	microRNA 5695 [Source:HGNC Symbol;Acc:HGNC:43548]	miRNA	19	85	down
ENSG00000178568	17.2815	-1.39283	0.313313	-4.44548	8.77e-06	8.02e-05	ERBB4	erb-b2 receptor tyrosine kinase 4 [Source:HGNC Symbol;Acc:HGNC:3432]	protein_coding	2	25009	down
ENSG00000287756	3.66736	-1.38919	0.41503	-3.3472	0.000816315	0.0042904		NA	lncRNA	1	1453	down
ENSG00000264016	5.13359	-1.38905	0.315683	-4.40013	1.08e-05	9.67e-05		novel transcript	lncRNA	17	1874	down
ENSG00000227121	3.98768	-1.38861	0.347198	-3.99946	6.35e-05	0.000457108	LINC02672	novel transcript	lncRNA	10	2142	down
ENSG00000135253	85.6578	-1.38857	0.122778	-11.3097	1.18e-29	4.12e-27	KCP	kielin/chordin-like protein [Source:HGNC Symbol;Acc:HGNC:17585]	protein_coding	7	13896	down
ENSG00000207752	1.04768	-1.38841	0.51316	-2.70561	0.00681795	0.0264763	MIR199A1	microRNA 199a-1 [Source:HGNC Symbol;Acc:HGNC:31571]	miRNA	19	71	down
ENSG00000267073	2.08752	-1.38769	0.388142	-3.57521	0.000349941	0.00205745		novel transcript	lncRNA	19	687	down
ENSG00000106133	13.2145	-1.38502	0.238076	-5.81758	5.97e-09	1.05e-07	NSUN5P2	NOP2/Sun RNA methyltransferase family member 5 pseudogene 2 [Source:HGNC Symbol;Acc:HGNC:16609]	transcribed_unprocessed_pseudogene	7	3934	down
ENSG00000188660	2.34682	-1.38409	0.408311	-3.3898	0.000699439	0.00376152	LINC00319	long intergenic non-protein coding RNA 319 [Source:HGNC Symbol;Acc:HGNC:19730]	lncRNA	21	9684	down
ENSG00000283051	7.6388	-1.3827	0.358981	-3.85174	0.000117282	0.000781466	LINC01668	long intergenic non-protein coding RNA 1668 [Source:HGNC Symbol;Acc:HGNC:52456]	lncRNA	21	513	down
ENSG00000237767	1.03804	-1.38242	0.492825	-2.80508	0.00503035	0.0204238	LINC01370	long intergenic non-protein coding RNA 1370 [Source:HGNC Symbol;Acc:HGNC:50608]	lncRNA	20	12945	down
ENSG00000183090	14.9528	-1.38082	0.321951	-4.28891	1.8e-05	0.000150636	FREM3	FRAS1 related extracellular matrix 3 [Source:HGNC Symbol;Acc:HGNC:25172]	protein_coding	4	7134	down
ENSG00000211892	554.615	-1.38066	0.264907	-5.21188	1.87e-07	2.46e-06	IGHG4	immunoglobulin heavy constant gamma 4 (G4m marker) [Source:HGNC Symbol;Acc:HGNC:5528]	IG_C_gene	14	3055	down
ENSG00000249170	1.82809	-1.38064	0.455298	-3.03239	0.00242627	0.0109857		solute carrier family 35, member A4 (SLC35A4) pseudogene	processed_pseudogene	4	978	down
ENSG00000267503	3.35732	-1.38025	0.392956	-3.51248	0.000443945	0.00253134		novel transcript, antisense C18orf1	lncRNA	18	665	down
ENSG00000237280	2.94506	-1.37826	0.367621	-3.74913	0.000177449	0.00112885		novel transcript	lncRNA	10	688	down
ENSG00000259108	28.1993	-1.37794	0.358566	-3.84291	0.000121584	0.000806915	LINC01595	long intergenic non-protein coding RNA 1595 [Source:HGNC Symbol;Acc:HGNC:51586]	lncRNA	19	1928	down
ENSG00000197558	124.829	-1.37727	0.151975	-9.06244	1.28e-19	1.1e-17	SSPO	SCO-spondin [Source:HGNC Symbol;Acc:HGNC:21998]	protein_coding	7	40528	down
ENSG00000223503	6.41878	-1.37716	0.327777	-4.20152	2.65e-05	0.000212362		claudin 6 (CLDN6) pseudogene	processed_pseudogene	1	662	down
ENSG00000237373	2.4307	-1.37704	0.418897	-3.28731	0.00101149	0.00514658	BRWD1-IT1	BRWD1 intronic transcript 1 [Source:HGNC Symbol;Acc:HGNC:41920]	lncRNA	21	489	down
ENSG00000259884	2.89539	-1.37675	0.538708	-2.55566	0.0105988	0.0384872		novel transcript	lncRNA	12	1229	down
ENSG00000287569	9.50182	-1.37651	0.192616	-7.14637	8.91e-13	3.01e-11		NA	lncRNA	20	1452	down
ENSG00000275936	3.8833	-1.37623	0.279726	-4.91992	8.66e-07	9.9e-06		novel transcript, antisense to PXN	lncRNA	12	678	down
ENSG00000259335	10.6086	-1.37553	0.369032	-3.7274	0.000193466	0.00121977	HNRNPMP1	heterogeneous nuclear ribonucleoprotein M pseudogene 1 [Source:HGNC Symbol;Acc:HGNC:48745]	processed_pseudogene	15	1768	down
ENSG00000257957	2.36779	-1.37524	0.447265	-3.07478	0.00210659	0.00974236	QRSL1P3	glutaminyl-tRNA synthase (glutamine-hydrolyzing)-like 1 pseudogene 3 [Source:HGNC Symbol;Acc:HGNC:43669]	processed_pseudogene	14	1316	down
ENSG00000159208	101.707	-1.37486	0.167632	-8.20166	2.37e-16	1.28e-14	CIART	circadian associated repressor of transcription [Source:HGNC Symbol;Acc:HGNC:25200]	protein_coding	1	5731	down
ENSG00000170893	5.62726	-1.37472	0.386375	-3.558	0.000373693	0.0021755	TRH	thyrotropin releasing hormone [Source:HGNC Symbol;Acc:HGNC:12298]	protein_coding	3	1903	down
ENSG00000197046	122.171	-1.37417	0.14209	-9.6711	4e-22	4.69e-20	SIGLEC15	sialic acid binding Ig like lectin 15 [Source:HGNC Symbol;Acc:HGNC:27596]	protein_coding	18	5988	down
ENSG00000057593	20.2286	-1.37401	0.19123	-7.1851	6.72e-13	2.31e-11	F7	coagulation factor VII [Source:HGNC Symbol;Acc:HGNC:3544]	protein_coding	13	9116	down
ENSG00000284697	2.64354	-1.37401	0.412946	-3.32733	0.000876839	0.00456157		novel transcript	lncRNA	12	2407	down
ENSG00000259242	7.85621	-1.37326	0.34728	-3.95434	7.67e-05	0.000541175		novel transcript, antisense to PBX4	lncRNA	19	937	down
ENSG00000269836	7.05329	-1.37094	0.313495	-4.37308	1.23e-05	0.000107759		novel transcript, antisense MYO9B	lncRNA	19	125	down
ENSG00000215869	8.7062	-1.37018	0.464301	-2.95106	0.00316682	0.0138029		THAP domain containing 3 pseudogene [Source:NCBI gene;Acc:100129138]	transcribed_processed_pseudogene	1	5629	down
ENSG00000267096	10.496	-1.36933	0.207657	-6.59417	4.28e-11	1.12e-09		novel transcript	lncRNA	19	802	down
ENSG00000235740	11.8415	-1.36905	0.243478	-5.62288	1.88e-08	3.01e-07	PHACTR2-AS1	PHACTR2 antisense RNA 1 [Source:HGNC Symbol;Acc:HGNC:40943]	lncRNA	6	2742	down
ENSG00000270894	4.21179	-1.36892	0.334192	-4.0962	4.2e-05	0.000317444		novel transcript, sense overlapping TAF15	lncRNA	17	421	down
ENSG00000243135	23.8343	-1.36851	0.210867	-6.4899	8.59e-11	2.12e-09	UGT1A3	UDP glucuronosyltransferase family 1 member A3 [Source:HGNC Symbol;Acc:HGNC:12535]	protein_coding	2	2364	down
ENSG00000204791	5.80828	-1.36796	0.288725	-4.73793	2.16e-06	2.26e-05	SMPD5	sphingomyelin phosphodiesterase 5 [Source:HGNC Symbol;Acc:HGNC:52275]	transcribed_unitary_pseudogene	8	2445	down
ENSG00000257829	1.22747	-1.36755	0.428055	-3.19479	0.00139933	0.00684305		novel transcript, antisense to KRT86	lncRNA	12	624	down
ENSG00000250863	8.239	-1.36741	0.315819	-4.32973	1.49e-05	0.000127949		novel transcript	lncRNA	4	12918	down
ENSG00000261235	17.532	-1.3665	0.2156	-6.33814	2.33e-10	5.32e-09		uncharacterized LOC105371363 [Source:NCBI gene;Acc:105371363]	lncRNA	16	1395	down
ENSG00000163491	59.0699	-1.36642	0.190571	-7.17014	7.49e-13	2.56e-11	NEK10	NIMA related kinase 10 [Source:HGNC Symbol;Acc:HGNC:18592]	protein_coding	3	13697	down
ENSG00000261529	11.6859	-1.36601	0.370768	-3.68426	0.00022937	0.00141473		novel transcript, sense intronic to UBE3A	lncRNA	15	1603	down
ENSG00000238728	1.18111	-1.36582	0.513499	-2.65983	0.00781792	0.0297235	MIR1972-1	microRNA 1972-1 [Source:HGNC Symbol;Acc:HGNC:37060]	miRNA	16	77	down
ENSG00000287070	2.49435	-1.36403	0.425758	-3.20377	0.00135643	0.00665664		NA	lncRNA	9	592	down
ENSG00000214525	1.81905	-1.36239	0.453673	-3.00303	0.0026731	0.01193		chromosome 15 open reading frame 2 (C15orf2) pseudogene	processed_pseudogene	2	1212	down
ENSG00000255182	52.1522	-1.36167	0.184137	-7.3949	1.42e-13	5.34e-12		novel transcript, antisense to PPP1R16A	lncRNA	8	7717	down
ENSG00000250696	2.53751	-1.36006	0.420706	-3.23281	0.00122577	0.0060986		novel transcript, antisense to UGT2B11	lncRNA	4	3135	down
ENSG00000259203	6.79194	-1.35983	0.301807	-4.50563	6.62e-06	6.24e-05		uncharacterized LOC101928499 [Source:NCBI gene;Acc:101928499]	lncRNA	15	4984	down
ENSG00000250869	6.10134	-1.35964	0.378303	-3.59406	0.000325569	0.00192965		tigger transposable element derived 1 (TIGD1) pseudogene	unprocessed_pseudogene	8	1740	down
ENSG00000253227	6.35052	-1.35912	0.343016	-3.96226	7.42e-05	0.000524853		novel transcript	lncRNA	8	2798	down
ENSG00000258274	13.1744	-1.35839	0.260165	-5.22125	1.78e-07	2.36e-06		uncharacterized LOC101928731 [Source:NCBI gene;Acc:101928731]	lncRNA	12	2115	down
ENSG00000256116	3.21957	-1.35837	0.315849	-4.30071	1.7e-05	0.000143846		novel transcript	lncRNA	11	1150	down
ENSG00000272057	6.73452	-1.3579	0.302387	-4.49059	7.1e-06	6.65e-05		novel transcript	lncRNA	5	382	down
ENSG00000186529	377.642	-1.35728	0.124242	-10.9245	8.8e-28	2.39e-25	CYP4F3	cytochrome P450 family 4 subfamily F member 3 [Source:HGNC Symbol;Acc:HGNC:2646]	protein_coding	19	12244	down
ENSG00000279716	33.3697	-1.35643	0.212401	-6.38617	1.7e-10	3.98e-09		TEC	TEC	19	1661	down
ENSG00000022355	6.47272	-1.35556	0.25508	-5.31426	1.07e-07	1.48e-06	GABRA1	gamma-aminobutyric acid type A receptor alpha1 subunit [Source:HGNC Symbol;Acc:HGNC:4075]	protein_coding	5	28820	down
ENSG00000254315	3.87258	-1.35284	0.409637	-3.30252	0.000958198	0.00492225		novel transcript	lncRNA	8	491	down
ENSG00000284820	1.39827	-1.35191	0.455818	-2.96591	0.00301791	0.0132563		novel transcript	protein_coding	2	5245	down
ENSG00000207554	14.935	-1.35126	0.212438	-6.36071	2.01e-10	4.65e-09	MIR647	microRNA 647 [Source:HGNC Symbol;Acc:HGNC:32903]	miRNA	20	96	down
ENSG00000227945	3.37546	-1.34971	0.374635	-3.60272	0.000314899	0.00187306		uncharacterized LOC101928140 [Source:NCBI gene;Acc:101928140]	lncRNA	6	752	down
ENSG00000233754	3.77663	-1.34832	0.449307	-3.00088	0.00269199	0.0120041		novel transcript	lncRNA	21	784	down
ENSG00000104808	566.298	-1.34672	0.1533	-8.78487	1.57e-18	1.16e-16	DHDH	dihydrodiol dehydrogenase [Source:HGNC Symbol;Acc:HGNC:17887]	protein_coding	19	2160	down
ENSG00000171722	3.79459	-1.34634	0.274902	-4.89751	9.71e-07	1.1e-05	SPATA46	spermatogenesis associated 46 [Source:HGNC Symbol;Acc:HGNC:27648]	protein_coding	1	2158	down
ENSG00000259416	4.50346	-1.34539	0.285719	-4.70877	2.49e-06	2.57e-05		novel transcript, antisense to AKAP13	lncRNA	15	855	down
ENSG00000278999	8.0772	-1.34509	0.280354	-4.79783	1.6e-06	1.73e-05		TEC	TEC	19	2239	down
ENSG00000141744	5.56483	-1.34424	0.312663	-4.29931	1.71e-05	0.0001446	PNMT	phenylethanolamine N-methyltransferase [Source:HGNC Symbol;Acc:HGNC:9160]	protein_coding	17	2751	down
ENSG00000271063	1.94118	-1.34387	0.474391	-2.83283	0.00461382	0.0189988	SNRPGP17	small nuclear ribonucleoprotein polypeptide G pseudogene 17 [Source:HGNC Symbol;Acc:HGNC:49372]	processed_pseudogene	17	214	down
ENSG00000272971	16.8503	-1.34385	0.205704	-6.53293	6.45e-11	1.63e-09		novel transcript	lncRNA	1	547	down
ENSG00000125804	3.20181	-1.34382	0.400244	-3.3575	0.000786517	0.0041554	FAM182A	family with sequence similarity 182 member A [Source:HGNC Symbol;Acc:HGNC:16222]	lncRNA	20	13075	down
ENSG00000205702	54.0726	-1.34363	0.213659	-6.28867	3.2e-10	7.17e-09	CYP2D7	cytochrome P450 family 2 subfamily D member 7 (gene/pseudogene) [Source:HGNC Symbol;Acc:HGNC:2624]	polymorphic_pseudogene	22	9993	down
ENSG00000044012	507.234	-1.34286	0.20639	-6.50645	7.69e-11	1.91e-09	GUCA2B	guanylate cyclase activator 2B [Source:HGNC Symbol;Acc:HGNC:4683]	protein_coding	1	604	down
ENSG00000253937	1.36408	-1.34205	0.540219	-2.48427	0.0129818	0.0456132	NATP	N-acetyltransferase pseudogene [Source:HGNC Symbol;Acc:HGNC:15]	unprocessed_pseudogene	8	878	down
ENSG00000285712	8.08247	-1.34159	0.388243	-3.45554	0.00054919	0.00305262		novel transcript	lncRNA	10	1590	down
ENSG00000230572	3.21125	-1.34153	0.459107	-2.92203	0.00347754	0.0149666		pseudogene similar to part of myeloid/lymphoid or mixed-lineage leukemia 3 (MLL3)	transcribed_unprocessed_pseudogene	2	2125	down
ENSG00000235843	2.4671	-1.34137	0.397574	-3.37388	0.000741173	0.00395135		novel transcript	lncRNA	10	485	down
ENSG00000125148	2248.58	-1.33918	0.181906	-7.36196	1.81e-13	6.71e-12	MT2A	metallothionein 2A [Source:HGNC Symbol;Acc:HGNC:7406]	protein_coding	16	2989	down
ENSG00000180638	40.278	-1.33861	0.156621	-8.54685	1.26e-17	8.28e-16	SLC47A2	solute carrier family 47 member 2 [Source:HGNC Symbol;Acc:HGNC:26439]	protein_coding	17	13839	down
ENSG00000278771	40.028	-1.3385	0.326019	-4.1056	4.03e-05	0.000306416	RN7SL3	RNA, 7SL, cytoplasmic 3 [Source:HGNC Symbol;Acc:HGNC:23135]	misc_RNA	14	299	down
ENSG00000171060	4.77513	-1.33826	0.424717	-3.15095	0.00162738	0.00778493	C8orf74	chromosome 8 open reading frame 74 [Source:HGNC Symbol;Acc:HGNC:32296]	protein_coding	8	6727	down
ENSG00000223450	2.71095	-1.3367	0.388863	-3.43746	0.000587204	0.00323676		ribosomal protein S24 (RPS24) pseudogene	processed_pseudogene	1	371	down
ENSG00000224232	1.84976	-1.33611	0.418923	-3.18939	0.00142571	0.00695494		potassium channel tetramerisation domain containing 5 (KCTD5) pseudogene	processed_pseudogene	2	678	down
ENSG00000248585	5.99023	-1.33576	0.385113	-3.4685	0.000523379	0.00292708		origin recognition complex, subunit 3-like (yeast) (ORC3L) pseudogene	processed_pseudogene	8	791	down
ENSG00000229694	4.13677	-1.33567	0.338066	-3.95091	7.79e-05	0.000548257		long intergenic non-protein coding RNA 484 [Source:NCBI gene;Acc:100129347]	lncRNA	9	2911	down
ENSG00000248100	7.57597	-1.33452	0.364286	-3.66339	0.000248894	0.00151797		novel transcript	lncRNA	12	2639	down
ENSG00000204464	5.39759	-1.33376	0.276252	-4.82805	1.38e-06	1.51e-05	C1orf195	chromosome 1 open reading frame 195 [Source:HGNC Symbol;Acc:HGNC:32332]	lncRNA	1	559	down
ENSG00000279839	18.9068	-1.33347	0.255978	-5.20934	1.9e-07	2.49e-06		TEC	TEC	1	2677	down
ENSG00000101542	10.0128	-1.33229	0.275239	-4.84049	1.3e-06	1.43e-05	CDH20	cadherin 20 [Source:HGNC Symbol;Acc:HGNC:1760]	protein_coding	18	6405	down
ENSG00000176399	25.6093	-1.33229	0.300802	-4.42912	9.46e-06	8.58e-05	DMRTA1	DMRT like family A1 [Source:HGNC Symbol;Acc:HGNC:13826]	protein_coding	9	5586	down
ENSG00000233143	4.39034	-1.33166	0.320582	-4.15389	3.27e-05	0.000254917	DIRC3-AS1	DIRC3 antisense RNA 1 [Source:HGNC Symbol;Acc:HGNC:50636]	lncRNA	2	16097	down
ENSG00000265123	11.6495	-1.33127	0.397609	-3.3482	0.000813383	0.00427785	RN7SL200P	RNA, 7SL, cytoplasmic 200, pseudogene [Source:HGNC Symbol;Acc:HGNC:46216]	misc_RNA	6	288	down
ENSG00000162728	6.79743	-1.33083	0.27738	-4.79785	1.6e-06	1.73e-05	KCNJ9	potassium voltage-gated channel subfamily J member 9 [Source:HGNC Symbol;Acc:HGNC:6270]	protein_coding	1	4202	down
ENSG00000280163	14.6862	-1.33056	0.220213	-6.04215	1.52e-09	3.02e-08		novel transcript	TEC	16	1675	down
ENSG00000228522	3.10456	-1.32884	0.402339	-3.30279	0.00095729	0.00491819		monofunctional C1-tetrahydrofolate synthase, mitochondrial-like [Source:NCBI gene;Acc:100996643]	transcribed_unprocessed_pseudogene	9	1134	down
ENSG00000271765	8.5153	-1.32854	0.386999	-3.43294	0.00059708	0.00328469	RN7SKP299	RNA, 7SK small nuclear pseudogene 299 [Source:HGNC Symbol;Acc:HGNC:46023]	misc_RNA	6	301	down
ENSG00000276863	2.13281	-1.3285	0.445415	-2.98263	0.00285788	0.0126434		novel transcript, antisense to RNF213	lncRNA	17	526	down
ENSG00000253972	5.60034	-1.32777	0.253756	-5.23249	1.67e-07	2.23e-06	MAL2-AS1	MAL2 antisense RNA 1 [Source:HGNC Symbol;Acc:HGNC:53626]	lncRNA	8	3531	down
ENSG00000256377	4.49612	-1.32695	0.401995	-3.30092	0.000963683	0.00494485		novel transcript	lncRNA	12	2372	down
ENSG00000156687	336.42	-1.32684	0.127642	-10.3951	2.61e-25	4.68e-23	UNC5D	unc-5 netrin receptor D [Source:HGNC Symbol;Acc:HGNC:18634]	protein_coding	8	25002	down
ENSG00000239602	4.30042	-1.32439	0.391706	-3.38109	0.000721994	0.00386688		ribosomal protein L35a (RPL35A) pseudogene	processed_pseudogene	5	321	down
ENSG00000272752	2.61189	-1.32423	0.325899	-4.06333	4.84e-05	0.000358777	STAG3L5P-PVRIG2P-PILRB	STAG3L5P-PVRIG2P-PILRB readthrough [Source:HGNC Symbol;Acc:HGNC:48898]	lncRNA	7	6207	down
ENSG00000254129	1.32558	-1.32408	0.503593	-2.62927	0.00855695	0.0320803		novel transcript, antisense to KIF13B	lncRNA	8	935	down
ENSG00000275897	20.3453	-1.32347	0.170464	-7.76389	8.24e-15	3.65e-13		novel transcript	lncRNA	17	2573	down
ENSG00000132702	244.252	-1.32293	0.144605	-9.14852	5.77e-20	5.16e-18	HAPLN2	hyaluronan and proteoglycan link protein 2 [Source:HGNC Symbol;Acc:HGNC:17410]	protein_coding	1	4041	down
ENSG00000278445	12.0637	-1.32144	0.219806	-6.01182	1.83e-09	3.58e-08		novel transcript	lncRNA	13	662	down
ENSG00000110148	42.933	-1.32108	0.32926	-4.01226	6.01e-05	0.000435033	CCKBR	cholecystokinin B receptor [Source:HGNC Symbol;Acc:HGNC:1571]	protein_coding	11	6329	down
ENSG00000019169	6.58363	-1.32056	0.336712	-3.92192	8.78e-05	0.000608563	MARCO	macrophage receptor with collagenous structure [Source:HGNC Symbol;Acc:HGNC:6895]	protein_coding	2	2963	down
ENSG00000270087	1.31975	-1.3203	0.48004	-2.7504	0.0059522	0.0235638		zinc finger protein 503 [Source:NCBI gene;Acc:84858]	lncRNA	10	819	down
ENSG00000279548	8.39911	-1.32019	0.30363	-4.34801	1.37e-05	0.000119085		novel transcript	lncRNA	22	2059	down
ENSG00000254263	1.76806	-1.31983	0.432988	-3.0482	0.00230215	0.0104989		novel transcript	lncRNA	8	467	down
ENSG00000206739	1.34352	-1.31949	0.454664	-2.90212	0.00370641	0.0157952			misc_RNA	22	112	down
ENSG00000151632	255.996	-1.31947	0.219438	-6.01293	1.82e-09	3.56e-08	AKR1C2	aldo-keto reductase family 1 member C2 [Source:HGNC Symbol;Acc:HGNC:385]	protein_coding	10	10371	down
ENSG00000278590	2.18937	-1.31879	0.363198	-3.63105	0.000282274	0.00169934	RN7SL113P	RNA, 7SL, cytoplasmic 113, pseudogene [Source:HGNC Symbol;Acc:HGNC:46129]	misc_RNA	2	299	down
ENSG00000232352	10.1902	-1.3179	0.205551	-6.41156	1.44e-10	3.41e-09	SEMA3B-AS1	SEMA3B antisense RNA 1 (head to head) [Source:HGNC Symbol;Acc:HGNC:49096]	lncRNA	3	338	down
ENSG00000226122	4.01901	-1.31787	0.388083	-3.39586	0.000684137	0.00368969	DDC-AS1	DDC antisense RNA 1 [Source:HGNC Symbol;Acc:HGNC:40171]	lncRNA	7	1776	down
ENSG00000143819	1536.62	-1.31719	0.0884179	-14.8973	3.43e-50	1.59e-46	EPHX1	epoxide hydrolase 1 [Source:HGNC Symbol;Acc:HGNC:3401]	protein_coding	1	3652	down
ENSG00000226454	45.8426	-1.31618	0.259268	-5.0765	3.84e-07	4.76e-06		leucine rich repeat and fibronectin type III domain containing 2 [Source:NCBI gene;Acc:57497]	lncRNA	6	2539	down
ENSG00000269516	34.7277	-1.31576	0.333865	-3.941	8.11e-05	0.00056806	CYP4F23P	cytochrome P450 family 4 subfamily F member 23, pseudogene [Source:HGNC Symbol;Acc:HGNC:39944]	transcribed_unprocessed_pseudogene	19	1696	down
ENSG00000270409	1.25179	-1.31522	0.43926	-2.99417	0.00275191	0.0122334		chromosome 9 open reading frame 64 (C9orf64) pseudogene	transcribed_unprocessed_pseudogene	3	1474	down
ENSG00000279977	14.74	-1.31509	0.31176	-4.21827	2.46e-05	0.000199206		TEC	TEC	19	1830	down
ENSG00000236155	64.5379	-1.31465	0.130902	-10.043	9.86e-24	1.43e-21		uncharacterized LOC101928303 [Source:NCBI gene;Acc:101928303]	transcribed_unprocessed_pseudogene	1	4046	down
ENSG00000266941	3.62393	-1.31415	0.413698	-3.1766	0.00149012	0.00722436		novel transcript, antisense to NDUFA11	lncRNA	19	641	down
ENSG00000102287	629.898	-1.3138	0.168369	-7.80309	6.04e-15	2.73e-13	GABRE	gamma-aminobutyric acid type A receptor epsilon subunit [Source:HGNC Symbol;Acc:HGNC:4085]	protein_coding	X	16598	down
ENSG00000259073	3.45705	-1.31351	0.334025	-3.93236	8.41e-05	0.000586801	FOXN3-AS2	FOXN3 antisense RNA 2 [Source:HGNC Symbol;Acc:HGNC:30119]	lncRNA	14	1262	down
ENSG00000271399	4.36731	-1.31334	0.317244	-4.13983	3.48e-05	0.00026914		MAP/microtubule affinity-regulating kinase 2 (MARK2) pseudogene	processed_pseudogene	1	547	down
ENSG00000269480	1.99702	-1.31269	0.455209	-2.8837	0.00393031	0.0165734		novel transcript, antisense MYO9B	lncRNA	19	629	down
ENSG00000166090	1.65626	-1.31086	0.428561	-3.05874	0.00222272	0.0102003	IL25	interleukin 25 [Source:HGNC Symbol;Acc:HGNC:13765]	protein_coding	14	2059	down
ENSG00000279057	4.49223	-1.30981	0.336079	-3.89732	9.73e-05	0.000664425		tec	TEC	16	1573	down
ENSG00000254718	18.3581	-1.30945	0.201568	-6.49631	8.23e-11	2.03e-09		uncharacterized LOC101927702 [Source:NCBI gene;Acc:101927702]	lncRNA	14	4250	down
ENSG00000132464	16.4524	-1.30899	0.173696	-7.53611	4.84e-14	1.94e-12	ENAM	enamelin [Source:HGNC Symbol;Acc:HGNC:3344]	protein_coding	4	6236	down
ENSG00000103546	8.40783	-1.30876	0.373521	-3.50383	0.00045861	0.0026018	SLC6A2	solute carrier family 6 member 2 [Source:HGNC Symbol;Acc:HGNC:11048]	protein_coding	16	11123	down
ENSG00000228705	31.6113	-1.30856	0.156706	-8.35041	6.8e-17	3.99e-15	LINC00659	long intergenic non-protein coding RNA 659 [Source:HGNC Symbol;Acc:HGNC:44316]	lncRNA	20	4329	down
ENSG00000186481	19.5775	-1.30848	0.220576	-5.93208	2.99e-09	5.56e-08	ANKRD20A5P	ankyrin repeat domain 20 family member A5, pseudogene [Source:HGNC Symbol;Acc:HGNC:33833]	transcribed_unprocessed_pseudogene	18	8121	down
ENSG00000243313	2.14163	-1.30813	0.472575	-2.76808	0.0056387	0.0224934	RN7SL285P	RNA, 7SL, cytoplasmic 285, pseudogene [Source:HGNC Symbol;Acc:HGNC:46301]	misc_RNA	6	264	down
ENSG00000264000	12.0338	-1.30781	0.313731	-4.16858	3.06e-05	0.000241142		novel transcript, antisense to EPB41L3	lncRNA	18	456	down
ENSG00000259644	6.68192	-1.3077	0.275888	-4.73996	2.14e-06	2.24e-05		novel transcript	lncRNA	15	1346	down
ENSG00000226969	5.66297	-1.30713	0.303598	-4.30544	1.67e-05	0.000141176		uncharacterized LOC105378591 [Source:NCBI gene;Acc:105378591]	lncRNA	1	757	down
ENSG00000280248	19.0076	-1.30712	0.232442	-5.6234	1.87e-08	3.01e-07		TEC	TEC	17	2161	down
ENSG00000178038	667.362	-1.30675	0.126996	-10.2897	7.84e-25	1.29e-22	ALS2CL	ALS2 C-terminal like [Source:HGNC Symbol;Acc:HGNC:20605]	protein_coding	3	21414	down
ENSG00000241362	4.93284	-1.30665	0.234355	-5.57552	2.47e-08	3.87e-07	RPL36AP43	ribosomal protein L36a pseudogene 43 [Source:HGNC Symbol;Acc:HGNC:36791]	processed_pseudogene	15	307	down
ENSG00000176601	23.3822	-1.30653	0.290279	-4.50092	6.77e-06	6.37e-05	MAP3K19	mitogen-activated protein kinase kinase kinase 19 [Source:HGNC Symbol;Acc:HGNC:26249]	protein_coding	2	28353	down
ENSG00000236535	4.17038	-1.30619	0.392102	-3.33127	0.00086452	0.00450662	RC3H1-IT1	RC3H1 intronic transcript 1 [Source:HGNC Symbol;Acc:HGNC:41496]	lncRNA	1	448	down
ENSG00000233441	23.5953	-1.30492	0.397157	-3.28566	0.00101744	0.00517119	CYP2AB1P	cytochrome P450 family 2 subfamily AB member 1, pseudogene [Source:HGNC Symbol;Acc:HGNC:39975]	transcribed_unitary_pseudogene	3	2004	down
ENSG00000201684	3.17946	-1.30464	0.401002	-3.25345	0.00114011	0.00571809	RN7SKP239	RNA, 7SK small nuclear pseudogene 239 [Source:HGNC Symbol;Acc:HGNC:45963]	misc_RNA	11	295	down
ENSG00000228957	1.79755	-1.30288	0.378271	-3.4443	0.000572549	0.00316434		pseudogene similar to part of ral guanine nucleotide dissociation stimulator RALGDS	unprocessed_pseudogene	9	821	down
ENSG00000237226	2.34712	-1.30184	0.391828	-3.32248	0.000892203	0.00462824	RPS3AP39	ribosomal protein S3a pseudogene 39 [Source:HGNC Symbol;Acc:HGNC:35490]	processed_pseudogene	11	775	down
ENSG00000258730	11.4568	-1.30147	0.255563	-5.09257	3.53e-07	4.4e-06	ITPK1-AS1	ITPK1 antisense RNA 1 [Source:HGNC Symbol;Acc:HGNC:20132]	lncRNA	14	4701	down
ENSG00000265933	47.0146	-1.30145	0.454447	-2.86381	0.00418574	0.0175195	LINC00668	long intergenic non-protein coding RNA 668 [Source:HGNC Symbol;Acc:HGNC:44328]	lncRNA	18	7590	down
ENSG00000280537	4.34	-1.29997	0.264466	-4.91544	8.86e-07	1.01e-05		novel protein, SLC23A3-NHEJ1 readthrough	protein_coding	2	5707	down
ENSG00000233334	4.41517	-1.2995	0.269818	-4.81621	1.46e-06	1.59e-05	FAM53B-AS1	FAM53B antisense RNA 1 [Source:HGNC Symbol;Acc:HGNC:49499]	lncRNA	10	2466	down
ENSG00000229820	4.26548	-1.29785	0.384523	-3.37522	0.00073758	0.0039352		DnaJ (Hsp40) homolog, subfamily C member 8 (DNAJC8) pseudogene	processed_pseudogene	1	394	down
ENSG00000275468	3.95964	-1.29738	0.310213	-4.18224	2.89e-05	0.000228822		novel pseudogene	processed_pseudogene	19	929	down
ENSG00000256011	1.15465	-1.29666	0.462893	-2.80122	0.00509105	0.0206261		novel transcript	lncRNA	12	369	down
ENSG00000205215	1.30414	-1.29656	0.472899	-2.74172	0.00611179	0.0241055	KRT17P7	keratin 17 pseudogene 7 [Source:HGNC Symbol;Acc:HGNC:50725]	transcribed_unprocessed_pseudogene	17	3850	down
ENSG00000286403	5.95993	-1.29654	0.298493	-4.34361	1.4e-05	0.000121166		NA	lncRNA	5	2087	down
ENSG00000273933	13.2589	-1.29652	0.216631	-5.9849	2.17e-09	4.17e-08		Fc receptor-like 6 (FCRL6) pseudogene	unprocessed_pseudogene	1	845	down
ENSG00000240661	6.17537	-1.29619	0.433975	-2.98679	0.00281927	0.0124955		novel V-set domain-containing pseudogene	transcribed_unitary_pseudogene	3	5504	down
ENSG00000288032	3.17759	-1.2959	0.439144	-2.95098	0.00316772	0.0138054		NA	lncRNA	3	979	down
ENSG00000237017	12.9414	-1.29516	0.244689	-5.2931	1.2e-07	1.65e-06		novel transcript	lncRNA	19	4158	down
ENSG00000279006	8.16188	-1.29514	0.264585	-4.895	9.83e-07	1.11e-05		novel transcript	lncRNA	22	3000	down
ENSG00000255296	3.00977	-1.29506	0.403934	-3.20612	0.00134537	0.00660857		ribosomal protein L17 (RPL17) pseudogene	processed_pseudogene	11	560	down
ENSG00000251687	2.39563	-1.29505	0.420335	-3.081	0.00206308	0.00956764		novel transcript	lncRNA	4	794	down
ENSG00000137440	22.5535	-1.29403	0.40722	-3.17773	0.00148435	0.00719975	FGFBP1	fibroblast growth factor binding protein 1 [Source:HGNC Symbol;Acc:HGNC:19695]	protein_coding	4	1359	down
ENSG00000255159	7.86774	-1.29303	0.32883	-3.93222	8.42e-05	0.000587039		novel transcript	lncRNA	11	1777	down
ENSG00000258933	1.0998	-1.29303	0.473771	-2.72923	0.00634819	0.0248766	LINC02279	long intergenic non-protein coding RNA 2279 [Source:HGNC Symbol;Acc:HGNC:53195]	lncRNA	14	737	down
ENSG00000244104	1.24316	-1.29282	0.424171	-3.04788	0.00230463	0.0105069	RN7SL659P	RNA, 7SL, cytoplasmic 659, pseudogene [Source:HGNC Symbol;Acc:HGNC:46675]	misc_RNA	9	299	down
ENSG00000248837	8.68964	-1.29271	0.342245	-3.77716	0.000158626	0.00102077		uncharacterized LOC105374524 [Source:NCBI gene;Acc:105374524]	lncRNA	4	15400	down
ENSG00000286396	2.97496	-1.29094	0.456788	-2.82612	0.00471157	0.0193232		NA	unprocessed_pseudogene	3	118	down
ENSG00000241461	5.83517	-1.29046	0.374374	-3.447	0.000566858	0.0031393	RN7SL182P	RNA, 7SL, cytoplasmic 182, pseudogene [Source:HGNC Symbol;Acc:HGNC:46198]	misc_RNA	3	300	down
ENSG00000258337	5.13157	-1.29016	0.367626	-3.50943	0.000449071	0.00255498		novel transcript, sense intronic to MED13L	lncRNA	12	493	down
ENSG00000169903	10724.8	-1.28993	0.17597	-7.33042	2.29e-13	8.36e-12	TM4SF4	transmembrane 4 L six family member 4 [Source:HGNC Symbol;Acc:HGNC:11856]	protein_coding	3	2979	down
ENSG00000269067	22.7353	-1.28937	0.388395	-3.31974	0.000900999	0.00466806	ZNF728	zinc finger protein 728 [Source:HGNC Symbol;Acc:HGNC:32463]	protein_coding	19	2729	down
ENSG00000285627	21.2366	-1.28818	0.244191	-5.27529	1.33e-07	1.8e-06		novel transcript, antisense to ADIPOR2	lncRNA	12	3470	down
ENSG00000225857	10.2002	-1.28799	0.34432	-3.74069	0.000183516	0.00116372		novel transcript	lncRNA	1	818	down
ENSG00000211633	4.62034	-1.28763	0.384257	-3.35095	0.000805342	0.00424197	IGKV1D-42	immunoglobulin kappa variable 1D-42 (non-functional) [Source:HGNC Symbol;Acc:HGNC:5757]	IG_V_gene	2	373	down
ENSG00000124915	5.81218	-1.28749	0.29594	-4.35051	1.36e-05	0.000118003		uncharacterized LOC26070 [Source:NCBI gene;Acc:26070]	lncRNA	11	3400	down
ENSG00000268987	7.93945	-1.28708	0.381759	-3.37145	0.000747739	0.00398076		novel transcript, sense intronic to BCKDHA	lncRNA	19	540	down
ENSG00000223692	1.90754	-1.28635	0.389057	-3.30634	0.000945228	0.00486041	DIP2A-IT1	DIP2A intronic transcript 1 [Source:HGNC Symbol;Acc:HGNC:41430]	lncRNA	21	428	down
ENSG00000234982	5.81641	-1.28619	0.366295	-3.51134	0.000445848	0.00253941		ribosomal protein L7a (RPL7A) pseudogene	processed_pseudogene	9	792	down
ENSG00000279083	1.58547	-1.28615	0.451895	-2.84613	0.00442536	0.0183547		TEC	TEC	9	1515	down
ENSG00000072182	11.3862	-1.2859	0.286728	-4.48472	7.3e-06	6.81e-05	ASIC4	acid sensing ion channel subunit family member 4 [Source:HGNC Symbol;Acc:HGNC:21263]	protein_coding	2	8516	down
ENSG00000275850	4.24856	-1.28585	0.43459	-2.95876	0.00308875	0.01351		novel transcript	lncRNA	12	2400	down
ENSG00000236499	36.2637	-1.28521	0.179013	-7.17943	7e-13	2.4e-11	LINC00896	long intergenic non-protein coding RNA 896 [Source:HGNC Symbol;Acc:HGNC:26519]	lncRNA	22	2735	down
ENSG00000254042	81.2988	-1.28518	0.170335	-7.54502	4.52e-14	1.81e-12		uncharacterized LOC101927969 [Source:NCBI gene;Acc:101927969]	lncRNA	5	6465	down
ENSG00000262500	20.2159	-1.28499	0.36288	-3.5411	0.000398459	0.00230217	MAPK8IP1P1	mitogen-activated protein kinase 8 interacting protein 1 pseudogene 1 [Source:HGNC Symbol;Acc:HGNC:6885]	processed_pseudogene	17	1439	down
ENSG00000198277	4.05671	-1.28408	0.293656	-4.37273	1.23e-05	0.000107911		pseudogene similar to part of UDP glucuronosyltransferase 2 family protein	unprocessed_pseudogene	4	716	down
ENSG00000280213	36.0273	-1.28368	0.155496	-8.25534	1.51e-16	8.43e-15	UCKL1-AS1	UCKL1 antisense RNA 1 [Source:HGNC Symbol;Acc:HGNC:31967]	lncRNA	20	3602	down
ENSG00000285467	2.18221	-1.28263	0.33505	-3.82816	0.000129103	0.000849785		dehydrogenase/reductase 4 like 1 [Source:NCBI gene;Acc:728635]	lncRNA	14	1382	down
ENSG00000244134	1.91605	-1.28166	0.440662	-2.90848	0.00363193	0.0155253	RPS12P20	ribosomal protein S12 pseudogene 20 [Source:HGNC Symbol;Acc:HGNC:36187]	processed_pseudogene	11	380	down
ENSG00000026036	36.3053	-1.2801	0.17982	-7.11877	1.09e-12	3.66e-11	RTEL1-TNFRSF6B	RTEL1-TNFRSF6B readthrough (NMD candidate) [Source:HGNC Symbol;Acc:HGNC:44095]	protein_coding	20	11798	down
ENSG00000010379	95.0809	-1.27778	0.207035	-6.17182	6.75e-10	1.43e-08	SLC6A13	solute carrier family 6 member 13 [Source:HGNC Symbol;Acc:HGNC:11046]	protein_coding	12	7591	down
ENSG00000250634	22.475	-1.27697	0.194165	-6.5767	4.81e-11	1.25e-09	LINC01182	long intergenic non-protein coding RNA 1182 [Source:HGNC Symbol;Acc:HGNC:49564]	lncRNA	4	12469	down
ENSG00000275878	1.56607	-1.275	0.450047	-2.83304	0.00461073	0.0189898	RN7SL43P	RNA, 7SL, cytoplasmic 43, pseudogene [Source:HGNC Symbol;Acc:HGNC:46059]	misc_RNA	7	291	down
ENSG00000246851	7.41393	-1.27494	0.312224	-4.08343	4.44e-05	0.000332702		novel transcript	lncRNA	9	3084	down
ENSG00000169856	2.75759	-1.27383	0.402745	-3.16288	0.00156219	0.00751946	ONECUT1	one cut homeobox 1 [Source:HGNC Symbol;Acc:HGNC:8138]	protein_coding	15	5309	down
ENSG00000285812	11.623	-1.27319	0.246004	-5.17549	2.27e-07	2.94e-06		novel transcript, antisense to C1orf159	lncRNA	1	1095	down
ENSG00000261520	8.9011	-1.27283	0.391352	-3.25238	0.00114442	0.00573624	DLGAP1-AS5	DLGAP1 antisense RNA 5 [Source:HGNC Symbol;Acc:HGNC:27586]	lncRNA	18	3700	down
ENSG00000254192	3.61276	-1.27195	0.280129	-4.54058	5.61e-06	5.38e-05		novel transcript	lncRNA	5	810	down
ENSG00000239503	6.23172	-1.27151	0.319805	-3.97591	7.01e-05	0.000499453	MARK2P8	microtubule affinity regulating kinase 2 pseudogene 8 [Source:HGNC Symbol;Acc:HGNC:39799]	processed_pseudogene	3	952	down
ENSG00000279693	148.768	-1.27149	0.15721	-8.08782	6.07e-16	3.12e-14		novel transcript	TEC	16	2938	down
ENSG00000213779	10.1363	-1.27071	0.350657	-3.62381	0.000290295	0.00174093		ribosomal protein L29 (RPL29) pseudogene	processed_pseudogene	11	454	down
ENSG00000231625	2.72825	-1.27033	0.449347	-2.82705	0.00469797	0.0192749	SLC47A1P2	SLC47A1 pseudogene 2 [Source:HGNC Symbol;Acc:HGNC:53866]	transcribed_unprocessed_pseudogene	17	1641	down
ENSG00000262833	14.5188	-1.2701	0.269447	-4.71374	2.43e-06	2.51e-05		uncharacterized LOC101928855 [Source:NCBI gene;Acc:101928855]	lncRNA	17	3204	down
ENSG00000197888	6179.02	-1.26999	0.456109	-2.7844	0.00536271	0.0215614	UGT2B17	UDP glucuronosyltransferase family 2 member B17 [Source:HGNC Symbol;Acc:HGNC:12547]	protein_coding	4	2077	down
ENSG00000266541	8.15741	-1.2697	0.315091	-4.02962	5.59e-05	0.000407366		novel transcript, antisense to PPP4R1	lncRNA	18	534	down
ENSG00000266891	1.33316	-1.2697	0.449529	-2.8245	0.00473539	0.0194056		ribosomal protein L27a (RPL27A) pseudogene	processed_pseudogene	18	368	down
ENSG00000255108	2.90584	-1.26924	0.406813	-3.11995	0.00180883	0.00852782		novel transcript	lncRNA	11	1000	down
ENSG00000285373	5.30834	-1.26917	0.313786	-4.0447	5.24e-05	0.000384789	LINC02478	long intergenic non-protein coding RNA 2478 [Source:HGNC Symbol;Acc:HGNC:53446]	lncRNA	2	1854	down
ENSG00000167992	76.9162	-1.26911	0.142271	-8.92038	4.65e-19	3.65e-17	VWCE	von Willebrand factor C and EGF domains [Source:HGNC Symbol;Acc:HGNC:26487]	protein_coding	11	11957	down
ENSG00000251171	3.66916	-1.26905	0.398947	-3.18101	0.00146764	0.00712862		novel transcript	lncRNA	4	637	down
ENSG00000173805	85.4486	-1.26846	0.135577	-9.35601	8.28e-21	8.29e-19	HAP1	huntingtin associated protein 1 [Source:HGNC Symbol;Acc:HGNC:4812]	protein_coding	17	9621	down
ENSG00000259098	4.6881	-1.26803	0.500114	-2.53547	0.0112296	0.0403462		zinc finger, CCHC domain containing 2 (ZCCHC2) pseudogene	processed_pseudogene	15	711	down
ENSG00000287169	9.68893	-1.2673	0.268734	-4.71582	2.41e-06	2.49e-05		NA	lncRNA	4	1179	down
ENSG00000251586	3.74663	-1.2666	0.351364	-3.60479	0.000312401	0.00185926	TET2-AS1	TET2 antisense RNA 1 [Source:HGNC Symbol;Acc:HGNC:41125]	lncRNA	4	537	down
ENSG00000232268	1.05914	-1.26642	0.484441	-2.61419	0.00894403	0.0332863	OR52I1	olfactory receptor family 52 subfamily I member 1 [Source:HGNC Symbol;Acc:HGNC:15220]	protein_coding	11	4011	down
ENSG00000177947	1.68409	-1.26631	0.501473	-2.52518	0.0115639	0.0414009	ODF3	outer dense fiber of sperm tails 3 [Source:HGNC Symbol;Acc:HGNC:19905]	protein_coding	11	4968	down
ENSG00000251573	1.29347	-1.26627	0.47489	-2.66646	0.00766554	0.0292427	LINC02106	long intergenic non-protein coding RNA 2106 [Source:HGNC Symbol;Acc:HGNC:52961]	lncRNA	5	831	down
ENSG00000201581	6.41419	-1.26599	0.38906	-3.25398	0.001138	0.00570958	RN7SKP78	RNA, 7SK small nuclear pseudogene 78 [Source:HGNC Symbol;Acc:HGNC:45802]	misc_RNA	10	318	down
ENSG00000253263	1.73974	-1.26572	0.501605	-2.52333	0.0116248	0.0415979		novel transcript	lncRNA	8	533	down
ENSG00000275011	9.77419	-1.2656	0.263365	-4.80553	1.54e-06	1.67e-05		arachidonate 15-lipoxygenase, type B (ALOX15B) pseudogene	unprocessed_pseudogene	17	1305	down
ENSG00000285973	7.9221	-1.26428	0.311344	-4.06073	4.89e-05	0.00036195		novel transcript, antisense to TACC2	lncRNA	10	10597	down
ENSG00000206145	4.13484	-1.26426	0.433396	-2.9171	0.00353308	0.0151696	P2RX6P	purinergic receptor P2X 6 pseudogene [Source:HGNC Symbol;Acc:HGNC:34076]	transcribed_unprocessed_pseudogene	22	602	down
ENSG00000198670	18.018	-1.26406	0.267314	-4.72874	2.26e-06	2.35e-05	LPA	lipoprotein(a) [Source:HGNC Symbol;Acc:HGNC:6667]	protein_coding	6	7094	down
ENSG00000278963	11.6615	-1.26404	0.262427	-4.81675	1.46e-06	1.59e-05		TEC	TEC	17	2151	down
ENSG00000207713	1.52926	-1.26342	0.479803	-2.6332	0.0084584	0.031765	MIR200C	microRNA 200c [Source:HGNC Symbol;Acc:HGNC:31580]	miRNA	12	68	down
ENSG00000225300	6.89699	-1.26328	0.283226	-4.46033	8.18e-06	7.55e-05		novel transcript	lncRNA	1	1960	down
ENSG00000140107	22.0794	-1.26304	0.161668	-7.81257	5.6e-15	2.54e-13	SLC25A47	solute carrier family 25 member 47 [Source:HGNC Symbol;Acc:HGNC:20115]	protein_coding	14	3284	down
ENSG00000182376	5.82527	-1.26287	0.262963	-4.80247	1.57e-06	1.7e-05		uncharacterized LOC339059 [Source:NCBI gene;Acc:339059]	lncRNA	16	4037	down
ENSG00000230140	4.6653	-1.26258	0.330654	-3.81842	0.000134308	0.000881405		uncharacterized LOC101927142 [Source:NCBI gene;Acc:101927142]	lncRNA	2	3732	down
ENSG00000175485	1.54768	-1.26195	0.452081	-2.79143	0.00524764	0.021164	OR52W1	olfactory receptor family 52 subfamily W member 1 [Source:HGNC Symbol;Acc:HGNC:15239]	protein_coding	11	1114	down
ENSG00000252473	1.11241	-1.26172	0.499139	-2.5278	0.0114779	0.0411463			snoRNA	2	135	down
ENSG00000233893	1.32986	-1.26168	0.449402	-2.80746	0.00499336	0.0203033	EZR-AS1	EZR antisense RNA 1 [Source:HGNC Symbol;Acc:HGNC:40609]	lncRNA	6	362	down
ENSG00000235703	76.2184	-1.26074	0.162456	-7.7605	8.46e-15	3.74e-13	LINC00894	long intergenic non-protein coding RNA 894 [Source:HGNC Symbol;Acc:HGNC:48579]	lncRNA	X	23019	down
ENSG00000266420	4.69845	-1.25878	0.343114	-3.66868	0.000243803	0.00149097	RN7SL118P	RNA, 7SL, cytoplasmic 118, pseudogene [Source:HGNC Symbol;Acc:HGNC:46134]	misc_RNA	X	302	down
ENSG00000232354	82.6549	-1.25859	0.140982	-8.92732	4.36e-19	3.45e-17	VIPR1-AS1	VIPR1 antisense RNA 1 [Source:HGNC Symbol;Acc:HGNC:40610]	lncRNA	3	12748	down
ENSG00000226545	3.82318	-1.25853	0.4101	-3.06883	0.00214898	0.00990003		ribosomal protein L27 (RPL27) pseudogene	unprocessed_pseudogene	1	415	down
ENSG00000264572	1.51373	-1.25838	0.478921	-2.62754	0.00860059	0.032215	MIR4296	microRNA 4296 [Source:HGNC Symbol;Acc:HGNC:38178]	miRNA	10	88	down
ENSG00000181291	118.736	-1.25829	0.178895	-7.0337	2.01e-12	6.52e-11	TMEM132E	transmembrane protein 132E [Source:HGNC Symbol;Acc:HGNC:26991]	protein_coding	17	7433	down
ENSG00000267563	5.51071	-1.25774	0.418561	-3.00492	0.00265652	0.0118662		novel transcript, antisense to MLLT1	lncRNA	19	523	down
ENSG00000108602	108.909	-1.25742	0.148581	-8.46283	2.61e-17	1.62e-15	ALDH3A1	aldehyde dehydrogenase 3 family member A1 [Source:HGNC Symbol;Acc:HGNC:405]	protein_coding	17	9807	down
ENSG00000235688	3.8846	-1.25647	0.404849	-3.10355	0.00191214	0.00893718	SNTG2-AS1	novel transcript	lncRNA	2	539	down
ENSG00000115361	5.24138	-1.25607	0.323918	-3.87773	0.000105434	0.000712187	ACADL	acyl-CoA dehydrogenase long chain [Source:HGNC Symbol;Acc:HGNC:88]	protein_coding	2	8380	down
ENSG00000287712	1.26717	-1.25539	0.491374	-2.55485	0.0106234	0.0385665		NA	lncRNA	12	1256	down
ENSG00000259162	5.65768	-1.25517	0.293505	-4.27649	1.9e-05	0.000158233		solute carrier family 12 (sodium/chloride transporters), member 3 (SLC12A3) pseudogene	transcribed_unprocessed_pseudogene	14	1244	down
ENSG00000278881	3.70642	-1.2533	0.311348	-4.0254	5.69e-05	0.000413659		uncharacterized LOC100128818 [Source:NCBI gene;Acc:100128818]	TEC	22	2758	down
ENSG00000262681	7.81284	-1.2524	0.26508	-4.72462	2.31e-06	2.39e-05		novel transcript	lncRNA	17	3370	down
ENSG00000174038	5.09776	-1.2523	0.322406	-3.88424	0.00010265	0.000695969	C9orf131	chromosome 9 open reading frame 131 [Source:HGNC Symbol;Acc:HGNC:31418]	protein_coding	9	8986	down
ENSG00000223724	11.6104	-1.25199	0.319404	-3.91977	8.86e-05	0.000612999	RAD17P2	RAD17 checkpoint clamp loader component pseudogene 2 [Source:HGNC Symbol;Acc:HGNC:9809]	processed_pseudogene	13	1977	down
ENSG00000254418	1.08551	-1.25136	0.493286	-2.53679	0.0111873	0.040215	SPON1-AS1	SPON1 antisense RNA 1 [Source:HGNC Symbol;Acc:HGNC:53117]	lncRNA	11	240	down
ENSG00000200651	11.7058	-1.2512	0.302272	-4.1393	3.48e-05	0.000269608			misc_RNA	17	105	down
ENSG00000285850	14.3816	-1.25111	0.216366	-5.78237	7.37e-09	1.28e-07		novel transcript	lncRNA	16	1185	down
ENSG00000259840	1.3025	-1.25097	0.493634	-2.5342	0.0112705	0.0404791		novel transcript	lncRNA	16	446	down
ENSG00000136881	7.83465	-1.25057	0.337481	-3.70562	0.000210878	0.00131406	BAAT	bile acid-CoA:amino acid N-acyltransferase [Source:HGNC Symbol;Acc:HGNC:932]	protein_coding	9	5426	down
ENSG00000197182	87.4596	-1.25035	0.132872	-9.41017	4.95e-21	5.1e-19	MIRLET7BHG	MIRLET7B host gene [Source:HGNC Symbol;Acc:HGNC:37189]	lncRNA	22	7598	down
ENSG00000251292	2.1684	-1.25034	0.433336	-2.88539	0.00390931	0.0165036	ERVH-1	endogenous retrovirus group H member 1 [Source:HGNC Symbol;Acc:HGNC:39053]	lncRNA	4	639	down
ENSG00000199038	8.86203	-1.25022	0.316939	-3.94467	7.99e-05	0.000560922	MIR210	microRNA 210 [Source:HGNC Symbol;Acc:HGNC:31587]	miRNA	11	110	down
ENSG00000224387	1.77051	-1.24997	0.485332	-2.57549	0.01001	0.0367099		novel transcript	lncRNA	1	455	down
ENSG00000283148	2.67473	-1.24951	0.334242	-3.73834	0.000185242	0.00117276		novel transcript	lncRNA	3	845	down
ENSG00000285701	5.99463	-1.24948	0.317122	-3.94005	8.15e-05	0.000569932		novel transcript, antisense to CTNNBIP1	lncRNA	1	762	down
ENSG00000264813	1.78326	-1.24938	0.422756	-2.95532	0.00312344	0.0136395		novel transcript	protein_coding	17	4862	down
ENSG00000205177	4.34911	-1.24935	0.39989	-3.12424	0.00178265	0.00842633	C11orf91	chromosome 11 open reading frame 91 [Source:HGNC Symbol;Acc:HGNC:34444]	protein_coding	11	1102	down
ENSG00000237080	41.5191	-1.24875	0.177749	-7.02536	2.14e-12	6.91e-11	EHMT2-AS1	EHMT2 and SLC44A4 antisense RNA 1 [Source:HGNC Symbol;Acc:HGNC:39751]	lncRNA	6	2944	down
ENSG00000275756	5.04118	-1.24795	0.361722	-3.45002	0.000560537	0.00310824		novel pseudogene	processed_pseudogene	9	1027	down
ENSG00000242795	7.32695	-1.24748	0.33309	-3.74519	0.00018026	0.00114481		novel transcript	lncRNA	3	513	down
ENSG00000285622	1.99788	-1.24724	0.482673	-2.58402	0.00976554	0.0359272		novel transcript	lncRNA	1	1681	down
ENSG00000274364	2.1599	-1.24696	0.420906	-2.96256	0.00305088	0.0133688		novel transcript, sense intronic to HM13	lncRNA	20	364	down
ENSG00000242950	5.51782	-1.24635	0.252857	-4.92907	8.26e-07	9.49e-06	ERVW-1	endogenous retrovirus group W member 1, envelope [Source:HGNC Symbol;Acc:HGNC:13525]	protein_coding	7	10391	down
ENSG00000160886	9.72574	-1.24607	0.339107	-3.67456	0.000238257	0.00146176	LY6K	lymphocyte antigen 6 family member K [Source:HGNC Symbol;Acc:HGNC:24225]	protein_coding	8	7717	down
ENSG00000185186	3.87917	-1.24523	0.286064	-4.35299	1.34e-05	0.000116772	LINC00313	long intergenic non-protein coding RNA 313 [Source:HGNC Symbol;Acc:HGNC:16416]	lncRNA	21	4411	down
ENSG00000240729	2.69572	-1.24515	0.399902	-3.11363	0.00184803	0.00867345		ribosomal protein L21 (RPL21) pseudogene	processed_pseudogene	5	476	down
ENSG00000222852	10.1865	-1.24513	0.381104	-3.26717	0.00108629	0.00548639			misc_RNA	5	90	down
ENSG00000264201	1.17427	-1.24439	0.467761	-2.66031	0.00780697	0.02969	MIR4701	microRNA 4701 [Source:HGNC Symbol;Acc:HGNC:41627]	miRNA	12	63	down
ENSG00000121764	4.03634	-1.24375	0.304503	-4.08453	4.42e-05	0.00033137	HCRTR1	hypocretin receptor 1 [Source:HGNC Symbol;Acc:HGNC:4848]	protein_coding	1	4845	down
ENSG00000225689	9.81722	-1.24233	0.351613	-3.53323	0.00041051	0.00236101		novel transcript	lncRNA	X	8066	down
ENSG00000115474	57.0412	-1.24223	0.311735	-3.98491	6.75e-05	0.000482463	KCNJ13	potassium voltage-gated channel subfamily J member 13 [Source:HGNC Symbol;Acc:HGNC:6259]	protein_coding	2	6408	down
ENSG00000280587	51.2677	-1.24212	0.138713	-8.95461	3.41e-19	2.75e-17	LINC01348	long intergenic non-protein coding RNA 1348 [Source:HGNC Symbol;Acc:HGNC:50567]	lncRNA	1	3262	down
ENSG00000261535	14.7188	-1.24128	0.284907	-4.35678	1.32e-05	0.000114984		novel transcript, antisense to CUX1	lncRNA	7	801	down
ENSG00000280179	2.0396	-1.24003	0.367947	-3.37012	0.000751355	0.00399797		uncharacterized CH507-42P11.6 [Source:NCBI gene;Acc:102724398]	lncRNA	21	6254	down
ENSG00000286657	13.5438	-1.23923	0.18707	-6.62441	3.49e-11	9.29e-10		NA	lncRNA	5	1852	down
ENSG00000236532	9.99591	-1.23896	0.230949	-5.36465	8.11e-08	1.15e-06	LINC01695	long intergenic non-protein coding RNA 1695 [Source:HGNC Symbol;Acc:HGNC:52483]	lncRNA	21	5528	down
ENSG00000244346	6.14306	-1.23865	0.349539	-3.54367	0.0003946	0.00228272		chromosome 9 open reading frame 85 (C9orf85) pseudogene	processed_pseudogene	3	543	down
ENSG00000259224	12.9698	-1.23672	0.244912	-5.04966	4.43e-07	5.42e-06	SLC35G6	solute carrier family 35 member G6 [Source:HGNC Symbol;Acc:HGNC:31351]	protein_coding	17	1697	down
ENSG00000254094	3.49738	-1.23639	0.41084	-3.00941	0.00261758	0.0117249		novel transcript	lncRNA	4	527	down
ENSG00000160323	172.188	-1.23601	0.0977618	-12.6431	1.22e-36	9.44e-34	ADAMTS13	ADAM metallopeptidase with thrombospondin type 1 motif 13 [Source:HGNC Symbol;Acc:HGNC:1366]	protein_coding	9	12281	down
ENSG00000241568	2.21889	-1.23539	0.44696	-2.76397	0.00571025	0.0227332	RN7SL338P	RNA, 7SL, cytoplasmic 338, pseudogene [Source:HGNC Symbol;Acc:HGNC:46354]	misc_RNA	9	293	down
ENSG00000271771	4.30558	-1.23498	0.405807	-3.04327	0.0023402	0.010647		novel transcript	lncRNA	5	647	down
ENSG00000264895	44.754	-1.23488	0.283705	-4.35268	1.34e-05	0.00011689		novel transcript, sense intronic to MBTD1	lncRNA	17	2170	down
ENSG00000118017	66.2862	-1.2345	0.490252	-2.5181	0.011799	0.0421164	A4GNT	alpha-1,4-N-acetylglucosaminyltransferase [Source:HGNC Symbol;Acc:HGNC:17968]	protein_coding	3	1771	down
ENSG00000265879	4.10776	-1.23362	0.412772	-2.98863	0.00280228	0.0124322	MIR4748	microRNA 4748 [Source:HGNC Symbol;Acc:HGNC:41557]	miRNA	19	82	down
ENSG00000043355	2.39392	-1.23348	0.42774	-2.88372	0.00393004	0.0165734	ZIC2	Zic family member 2 [Source:HGNC Symbol;Acc:HGNC:12873]	protein_coding	13	4158	down
ENSG00000255185	6.11529	-1.23241	0.239464	-5.14653	2.65e-07	3.39e-06	PDXDC2P	pyridoxal dependent decarboxylase domain containing 2, pseudogene [Source:HGNC Symbol;Acc:HGNC:27559]	transcribed_unprocessed_pseudogene	16	3197	down
ENSG00000163354	70.8638	-1.23191	0.160746	-7.66372	1.81e-14	7.73e-13	DCST2	DC-STAMP domain containing 2 [Source:HGNC Symbol;Acc:HGNC:26562]	protein_coding	1	5462	down
ENSG00000250197	4.69895	-1.23152	0.403277	-3.05379	0.00225973	0.0103429	HMGN1P15	high mobility group nucleosome binding domain 1 pseudogene 15 [Source:HGNC Symbol;Acc:HGNC:39359]	processed_pseudogene	5	295	down
ENSG00000234788	4.36894	-1.23152	0.322649	-3.8169	0.000135141	0.000886314	HSPA8P3	heat shock protein family A (Hsp70) member 8 pseudogene 3 [Source:HGNC Symbol;Acc:HGNC:44918]	processed_pseudogene	10	780	down
ENSG00000257475	1.44771	-1.23126	0.45556	-2.70273	0.00687728	0.0266522		novel transcript	lncRNA	12	536	down
ENSG00000258044	2.1629	-1.23091	0.420284	-2.92874	0.00340334	0.014679		novel transcript, antisense to PPP1R12A	lncRNA	12	667	down
ENSG00000259215	3.46416	-1.22952	0.347647	-3.53669	0.000405176	0.00233387		novel transcript	lncRNA	15	391	down
ENSG00000254361	4.23934	-1.2295	0.432723	-2.84131	0.00449286	0.0185832		novel transcript	lncRNA	8	3544	down
ENSG00000036672	649.36	-1.22938	0.106509	-11.5425	8.05e-31	3.33e-28	USP2	ubiquitin specific peptidase 2 [Source:HGNC Symbol;Acc:HGNC:12618]	protein_coding	11	7107	down
ENSG00000265474	4.33085	-1.22915	0.247619	-4.96388	6.91e-07	8.09e-06		novel transcript, antisense to TRAF4	lncRNA	17	521	down
ENSG00000239641	1.84183	-1.22799	0.352903	-3.47968	0.000502005	0.00282077	PLS1-AS1	PLS1 antisense RNA 1 [Source:HGNC Symbol;Acc:HGNC:40451]	lncRNA	3	346	down
ENSG00000261367	3.54766	-1.22725	0.316152	-3.88184	0.00010367	0.000701408		novel transcript, antisense to GDPD3	lncRNA	16	553	down
ENSG00000269653	9.69566	-1.22686	0.245133	-5.00487	5.59e-07	6.7e-06		novel transcript, sense intronic to SIPA1L3	lncRNA	19	1890	down
ENSG00000233189	2.66031	-1.22613	0.405831	-3.02129	0.00251702	0.0113357	RPL12P29	ribosomal protein L12 pseudogene 29 [Source:HGNC Symbol;Acc:HGNC:35791]	processed_pseudogene	10	457	down
ENSG00000278972	10.0749	-1.22601	0.372364	-3.29252	0.000992942	0.00506643		TEC	TEC	17	2450	down
ENSG00000287950	1.05623	-1.22593	0.453343	-2.7042	0.00684686	0.0265688		NA	lncRNA	15	2486	down
ENSG00000255346	27.3964	-1.22585	0.201678	-6.07824	1.22e-09	2.47e-08	NOX5	NADPH oxidase 5 [Source:HGNC Symbol;Acc:HGNC:14874]	protein_coding	15	22694	down
ENSG00000256176	2.66643	-1.22584	0.391303	-3.13273	0.00173191	0.00821996		solute carrier family 25, member 13 (citrin) (SLC25A13) pseudogene	processed_pseudogene	12	316	down
ENSG00000244560	16.9887	-1.22541	0.218135	-5.61767	1.94e-08	3.1e-07		AI894139 pseudogene [Source:NCBI gene;Acc:155060]	transcribed_unprocessed_pseudogene	7	7011	down
ENSG00000229169	4.02871	-1.22528	0.422929	-2.89713	0.00376598	0.0160094		ribosomal protein S26 (RPS260 pseudogene	processed_pseudogene	22	238	down
ENSG00000244004	2.26914	-1.22494	0.419609	-2.91923	0.00350894	0.0150799		ribosomal protein S24 (RPS24) pseudogene	processed_pseudogene	4	780	down
ENSG00000147206	14.1509	-1.22486	0.226386	-5.4105	6.28e-08	9.15e-07	NXF3	nuclear RNA export factor 3 [Source:HGNC Symbol;Acc:HGNC:8073]	protein_coding	X	5824	down
ENSG00000183695	6.55918	-1.22396	0.439298	-2.78616	0.00533364	0.021459	MRGPRX2	MAS related GPR family member X2 [Source:HGNC Symbol;Acc:HGNC:17983]	protein_coding	11	2036	down
ENSG00000226989	1.77283	-1.22395	0.452867	-2.70267	0.00687847	0.0266527		chromosome 7 open reading frame 44 (C7orf44) pseudogene	processed_pseudogene	22	397	down
ENSG00000251205	6.48449	-1.22306	0.261156	-4.68325	2.82e-06	2.88e-05		novel transcript	lncRNA	5	4713	down
ENSG00000225760	1.91519	-1.22175	0.471246	-2.59259	0.00952557	0.0351528	LINC00431	long intergenic non-protein coding RNA 431 [Source:HGNC Symbol;Acc:HGNC:42766]	transcribed_unprocessed_pseudogene	13	1348	down
ENSG00000166035	24.0098	-1.22163	0.143718	-8.50018	1.89e-17	1.19e-15	LIPC	lipase C, hepatic type [Source:HGNC Symbol;Acc:HGNC:6619]	protein_coding	15	7556	down
ENSG00000133519	10.1171	-1.22131	0.208062	-5.86996	4.36e-09	7.9e-08	ZDHHC8P1	zinc finger DHHC-type containing 8 pseudogene 1 [Source:HGNC Symbol;Acc:HGNC:26461]	transcribed_unprocessed_pseudogene	22	5140	down
ENSG00000152034	11.1389	-1.22097	0.389582	-3.13404	0.00172419	0.00818799	MCHR2	melanin concentrating hormone receptor 2 [Source:HGNC Symbol;Acc:HGNC:20867]	protein_coding	6	2945	down
ENSG00000248340	8.34091	-1.22034	0.389891	-3.12995	0.00174835	0.00829045		family with sequence similarity 64, member A (FAM64A) pseudogene	processed_pseudogene	4	743	down
ENSG00000280176	1.55535	-1.21983	0.474416	-2.57122	0.0101341	0.0371001		TEC	TEC	2	216	down
ENSG00000186007	7.81704	-1.21956	0.270493	-4.50865	6.52e-06	6.16e-05	LEMD1	LEM domain containing 1 [Source:HGNC Symbol;Acc:HGNC:18725]	protein_coding	1	3309	down
ENSG00000223968	1.37387	-1.21868	0.442281	-2.75544	0.00586138	0.0232616		ribosomal protein S27 (RPS27) pseudogene	processed_pseudogene	3	255	down
ENSG00000283196	49.2084	-1.21815	0.142902	-8.5244	1.54e-17	9.89e-16		uncharacterized LOC107985911 [Source:NCBI gene;Acc:107985911]	transcribed_unprocessed_pseudogene	2	2936	down
ENSG00000201098	1.87454	-1.21684	0.451609	-2.69446	0.00705027	0.0272341	RNY1	RNA, Ro-associated Y1 [Source:HGNC Symbol;Acc:HGNC:10242]	misc_RNA	7	113	down
ENSG00000285857	32.8747	-1.21684	0.281121	-4.32852	1.5e-05	0.00012855		novel transcript, antisense to XPO1	lncRNA	2	1266	down
ENSG00000268047	3.20235	-1.21596	0.365726	-3.3248	0.000884821	0.00459737		novel transcript, antisense to PTOV1	lncRNA	19	484	down
ENSG00000265316	1.88579	-1.21578	0.451851	-2.69066	0.00713119	0.0274958		novel transcript, antisense to EPB41L3	lncRNA	18	578	down
ENSG00000111181	97.2429	-1.21511	0.196706	-6.17732	6.52e-10	1.39e-08	SLC6A12	solute carrier family 6 member 12 [Source:HGNC Symbol;Acc:HGNC:11045]	protein_coding	12	12157	down
ENSG00000170500	35.087	-1.21501	0.186308	-6.52152	6.96e-11	1.75e-09	LONRF2	LON peptidase N-terminal domain and ring finger 2 [Source:HGNC Symbol;Acc:HGNC:24788]	protein_coding	2	15003	down
ENSG00000260051	10.1476	-1.21435	0.253808	-4.78454	1.71e-06	1.84e-05		novel transcript, antisense to CLCN7	lncRNA	16	570	down
ENSG00000250069	11.8634	-1.21434	0.273831	-4.43463	9.22e-06	8.38e-05		novel transcript	lncRNA	5	3025	down
ENSG00000207475	1.4085	-1.21377	0.442252	-2.74452	0.00606001	0.0239338	SNORA80E	small nucleolar RNA, H/ACA box 80E [Source:HGNC Symbol;Acc:HGNC:32635]	snoRNA	1	137	down
ENSG00000143429	35.4844	-1.21276	0.193288	-6.27436	3.51e-10	7.8e-09	LSP1P4	LSP1 pseudogene 4 [Source:HGNC Symbol;Acc:HGNC:53915]	transcribed_unprocessed_pseudogene	2	3103	down
ENSG00000152292	102.009	-1.2126	0.171789	-7.0587	1.68e-12	5.52e-11	SH2D6	SH2 domain containing 6 [Source:HGNC Symbol;Acc:HGNC:30439]	protein_coding	2	9011	down
ENSG00000274244	1.67207	-1.21258	0.470807	-2.57554	0.0100085	0.0367078		novel transcript	lncRNA	17	607	down
ENSG00000241169	2.60463	-1.21252	0.460683	-2.632	0.00848843	0.0318721		novel transcript	lncRNA	1	428	down
ENSG00000263096	35.242	-1.21239	0.227249	-5.33509	9.55e-08	1.33e-06		novel transcript, antisense to HLF	lncRNA	17	1740	down
ENSG00000273549	1.47475	-1.21233	0.486067	-2.49416	0.0126257	0.0445642			misc_RNA	5	260	down
ENSG00000118702	17.6407	-1.21196	0.212162	-5.71243	1.11e-08	1.87e-07	GHRH	growth hormone releasing hormone [Source:HGNC Symbol;Acc:HGNC:4265]	protein_coding	20	958	down
ENSG00000178821	56.3465	-1.21194	0.124115	-9.76467	1.6e-22	1.95e-20	TMEM52	transmembrane protein 52 [Source:HGNC Symbol;Acc:HGNC:27916]	protein_coding	1	4375	down
ENSG00000280166	3.40509	-1.2115	0.374056	-3.23882	0.00120026	0.00598524		TEC	TEC	10	619	down
ENSG00000260532	3.64518	-1.21064	0.449095	-2.69573	0.00702344	0.0271405		novel transcript	lncRNA	16	1773	down
ENSG00000274620	1.78763	-1.21032	0.354328	-3.41581	0.000635936	0.0034642	MIR378J	microRNA 378j [Source:HGNC Symbol;Acc:HGNC:49979]	miRNA	17	109	down
ENSG00000150201	8.38894	-1.20975	0.248035	-4.87735	1.08e-06	1.2e-05	FXYD4	FXYD domain containing ion transport regulator 4 [Source:HGNC Symbol;Acc:HGNC:4028]	protein_coding	10	1822	down
ENSG00000278484	2.7731	-1.20749	0.33789	-3.57361	0.000352088	0.00206687		novel transcript	lncRNA	10	631	down
ENSG00000236003	8.83902	-1.20738	0.308473	-3.91406	9.08e-05	0.000625901		novel transcript	lncRNA	22	652	down
ENSG00000261320	1.36744	-1.20686	0.354237	-3.40693	0.000656972	0.00355836		novel transcript	lncRNA	16	475	down
ENSG00000130433	14.3635	-1.20662	0.24374	-4.95045	7.4e-07	8.6e-06	CACNG6	calcium voltage-gated channel auxiliary subunit gamma 6 [Source:HGNC Symbol;Acc:HGNC:13625]	protein_coding	19	3137	down
ENSG00000255946	2.96359	-1.20649	0.376224	-3.20683	0.00134205	0.00659538		novel transcript	lncRNA	12	583	down
ENSG00000235945	4.04035	-1.20624	0.37479	-3.21845	0.00128887	0.00636928		novel pseudogene	processed_pseudogene	7	1954	down
ENSG00000267234	2.42368	-1.20562	0.480795	-2.50755	0.0121572	0.0432027		novel transcript, antisense to GATAD2A	lncRNA	19	488	down
ENSG00000285931	1.63834	-1.2056	0.374124	-3.22245	0.001271	0.00629214		novel transcript, antisense to ABCA10	lncRNA	17	511	down
ENSG00000286154	9.12098	-1.20434	0.308855	-3.89936	9.64e-05	0.000659818		NA	lncRNA	2	916	down
ENSG00000272542	2.12739	-1.20415	0.385429	-3.12417	0.00178306	0.00842633		novel transcript	lncRNA	13	977	down
ENSG00000240005	7.13538	-1.20414	0.216351	-5.56566	2.61e-08	4.08e-07	STIM2-AS1	uncharacterized LOC105374546 [Source:NCBI gene;Acc:105374546]	lncRNA	4	1295	down
ENSG00000135447	73.7622	-1.20409	0.144815	-8.31471	9.2e-17	5.3e-15	PPP1R1A	protein phosphatase 1 regulatory inhibitor subunit 1A [Source:HGNC Symbol;Acc:HGNC:9286]	protein_coding	12	5030	down
ENSG00000218194	1.14493	-1.20408	0.469719	-2.5634	0.0103654	0.0377941	HLFP1	hepatic leukemia factor pseudogene 1 [Source:HGNC Symbol;Acc:HGNC:41922]	processed_pseudogene	6	499	down
ENSG00000248596	1.94273	-1.204	0.408836	-2.94494	0.00323017	0.014052		centrosomal protein 192kDa pseudogene [Source:NCBI gene;Acc:643201]	lncRNA	5	3632	down
ENSG00000240338	2.69941	-1.20339	0.350578	-3.43259	0.000597851	0.00328806		uncharacterized LOC100506281 [Source:NCBI gene;Acc:100506281]	transcribed_unprocessed_pseudogene	16	3059	down
ENSG00000085552	889.511	-1.2023	0.168147	-7.1503	8.66e-13	2.94e-11	IGSF9	immunoglobulin superfamily member 9 [Source:HGNC Symbol;Acc:HGNC:18132]	protein_coding	1	14196	down
ENSG00000263709	1.83349	-1.20203	0.425493	-2.82502	0.00472774	0.019378		novel transcript, antisense to MYO18A	lncRNA	17	323	down
ENSG00000277396	12.806	-1.20104	0.238372	-5.03853	4.69e-07	5.72e-06			misc_RNA	2	262	down
ENSG00000259433	8.63751	-1.20077	0.24366	-4.92808	8.3e-07	9.53e-06		protein-kinase, interferon-inducible double stranded RNA dependent inhibitor, repressor of (P58 repressor) (PRKRIR) pseudogene	processed_pseudogene	15	2426	down
ENSG00000265727	3.40349	-1.20038	0.374104	-3.20867	0.00133351	0.00656269	RN7SL648P	RNA, 7SL, cytoplasmic 648, pseudogene [Source:HGNC Symbol;Acc:HGNC:46664]	misc_RNA	X	301	down
ENSG00000088053	17.1742	-1.20002	0.257801	-4.65482	3.24e-06	3.27e-05	GP6	glycoprotein VI platelet [Source:HGNC Symbol;Acc:HGNC:14388]	protein_coding	19	5515	down
ENSG00000268764	9.19921	-1.19925	0.245433	-4.88628	1.03e-06	1.15e-05		novel transcript, antisense to SIPA1L3	lncRNA	19	328	down
ENSG00000185974	7.37508	-1.1992	0.229514	-5.22497	1.74e-07	2.31e-06	GRK1	G protein-coupled receptor kinase 1 [Source:HGNC Symbol;Acc:HGNC:10013]	protein_coding	13	8042	down
ENSG00000283156	3.36112	-1.1986	0.366044	-3.27447	0.00105859	0.00536107		novel Myb/SANT-like DNA-binding domain containing pseudogene	transcribed_unprocessed_pseudogene	4	5366	down
ENSG00000287624	2.76063	-1.19826	0.411531	-2.91171	0.00359459	0.0153878		NA	lncRNA	1	689	down
ENSG00000223705	423.692	-1.19769	0.147451	-8.12265	4.56e-16	2.39e-14	NSUN5P1	NOP2/Sun RNA methyltransferase family member 5 pseudogene 1 [Source:HGNC Symbol;Acc:HGNC:19146]	transcribed_unprocessed_pseudogene	7	8776	down
ENSG00000223882	3.54944	-1.19766	0.412193	-2.90559	0.00366566	0.0156471	ABCC5-AS1	ABCC5 antisense RNA 1 [Source:HGNC Symbol;Acc:HGNC:40055]	lncRNA	3	469	down
ENSG00000223901	4.61202	-1.19647	0.2949	-4.05722	4.97e-05	0.000366916		novel transcript	lncRNA	21	1483	down
ENSG00000279488	1.83992	-1.1954	0.391422	-3.054	0.00225813	0.0103382		TEC	TEC	19	2127	down
ENSG00000211491	2.31859	-1.19528	0.431017	-2.77315	0.00555166	0.0221949	MIR320D1	microRNA 320d-1 [Source:HGNC Symbol;Acc:HGNC:35386]	miRNA	13	48	down
ENSG00000262663	4.96213	-1.19466	0.27054	-4.41584	1.01e-05	9.06e-05		novel transcript, sense intronic TBCD	lncRNA	17	504	down
ENSG00000006025	1070.24	-1.19443	0.10152	-11.7654	5.88e-32	2.82e-29		oxysterol binding protein like 7 [Source:HGNC Symbol;Acc:HGNC:16387]	protein_coding	17	16218	down
ENSG00000275162	6.66844	-1.19348	0.366696	-3.25469	0.00113515	0.00569703		novel transcript, sense intronic to ARID3A	lncRNA	19	341	down
ENSG00000278700	5.88877	-1.19281	0.295361	-4.03847	5.38e-05	0.000393822			misc_RNA	16	301	down
ENSG00000226806	27.5293	-1.19185	0.238381	-4.99975	5.74e-07	6.86e-06		uncharacterized LOC100507600 [Source:NCBI gene;Acc:100507600]	lncRNA	2	1862	down
ENSG00000248300	6.88096	-1.19121	0.301051	-3.95684	7.59e-05	0.000536088	LINC02360	long intergenic non-protein coding RNA 2360 [Source:HGNC Symbol;Acc:HGNC:53282]	lncRNA	4	657	down
ENSG00000214248	3.5367	-1.19045	0.305686	-3.89436	9.85e-05	0.000671503		novel transcript, antisense to LRRC8E	lncRNA	19	4739	down
ENSG00000251552	1.66038	-1.19038	0.485427	-2.45224	0.0141971	0.0492037	COQ10BP2	coenzyme Q10B pseudogene 2 [Source:HGNC Symbol;Acc:HGNC:44913]	processed_pseudogene	5	724	down
ENSG00000238365	2.03262	-1.19004	0.411833	-2.88963	0.003857	0.0163319	RNU7-57P	RNA, U7 small nuclear 57 pseudogene [Source:HGNC Symbol;Acc:HGNC:34153]	snRNA	1	60	down
ENSG00000116176	204.89	-1.18966	0.264748	-4.49358	7e-06	6.56e-05	TPSG1	tryptase gamma 1 [Source:HGNC Symbol;Acc:HGNC:14134]	protein_coding	16	1713	down
ENSG00000279901	11.9005	-1.18958	0.229914	-5.17401	2.29e-07	2.96e-06		tec	TEC	16	1659	down
ENSG00000240499	11.2108	-1.18938	0.211572	-5.62166	1.89e-08	3.03e-07		novel transcript, antisense to CADPS2	lncRNA	7	6347	down
ENSG00000156345	203.447	-1.18913	0.116247	-10.2293	1.47e-24	2.33e-22	CDK20	cyclin dependent kinase 20 [Source:HGNC Symbol;Acc:HGNC:21420]	protein_coding	9	18895	down
ENSG00000136457	137.576	-1.18886	0.143677	-8.27452	1.29e-16	7.26e-15	CHAD	chondroadherin [Source:HGNC Symbol;Acc:HGNC:1909]	protein_coding	17	3874	down
ENSG00000280205	4.21963	-1.18822	0.371929	-3.19475	0.00139954	0.00684327		TEC	TEC	18	3765	down
ENSG00000237938	19.5729	-1.18818	0.186602	-6.36747	1.92e-10	4.46e-09		novel transcript, antisense to SLC25A34 and PLEKHM2	lncRNA	1	1867	down
ENSG00000186648	71.3417	-1.18788	0.115504	-10.2843	8.3e-25	1.35e-22	CARMIL3	capping protein regulator and myosin 1 linker 3 [Source:HGNC Symbol;Acc:HGNC:20272]	protein_coding	14	11258	down
ENSG00000227999	5.09221	-1.18765	0.281991	-4.21165	2.54e-05	0.000204584	MTND5P1	MT-ND5 pseudogene 1 [Source:HGNC Symbol;Acc:HGNC:39644]	processed_pseudogene	21	1375	down
ENSG00000243144	9.7326	-1.1867	0.246816	-4.80802	1.52e-06	1.66e-05		novel transcript	lncRNA	7	4343	down
ENSG00000201967	15.0799	-1.18608	0.261105	-4.54255	5.56e-06	5.34e-05	RN7SKP22	RNA, 7SK small nuclear pseudogene 22 [Source:HGNC Symbol;Acc:HGNC:45746]	misc_RNA	19	293	down
ENSG00000261617	56.0425	-1.18584	0.154154	-7.69257	1.44e-14	6.22e-13	LINC02177	long intergenic non-protein coding RNA 2177 [Source:HGNC Symbol;Acc:HGNC:53039]	lncRNA	16	11599	down
ENSG00000262480	5.70459	-1.18569	0.4025	-2.94582	0.00322099	0.0140156	SAMD11P1	sterile alpha motif domain containing 11 pseudogene 1 [Source:HGNC Symbol;Acc:HGNC:44473]	processed_pseudogene	17	661	down
ENSG00000259520	42.6289	-1.18488	0.175128	-6.76581	1.33e-11	3.77e-10		novel transcript, antisense to SLC28A2	lncRNA	15	5052	down
ENSG00000213413	3.99338	-1.18478	0.321976	-3.67972	0.000233487	0.00143629	PVRIG	PVR related immunoglobulin domain containing [Source:HGNC Symbol;Acc:HGNC:32190]	protein_coding	7	2071	down
ENSG00000265158	6.32083	-1.18449	0.279337	-4.24036	2.23e-05	0.000182773	LRRC37A7P	leucine rich repeat containing 37 member A7, pseudogene [Source:HGNC Symbol;Acc:HGNC:43792]	transcribed_processed_pseudogene	18	4153	down
ENSG00000203709	101.314	-1.1841	0.129794	-9.12294	7.31e-20	6.45e-18	MIR29B2CHG	MIR29B2 and MIR29C host gene [Source:HGNC Symbol;Acc:HGNC:32018]	lncRNA	1	22823	down
ENSG00000280042	2.91835	-1.18363	0.37989	-3.11572	0.00183498	0.00862593		TEC	TEC	3	1986	down
ENSG00000226807	14.4571	-1.18362	0.378974	-3.12321	0.00178887	0.0084489	MROH5	maestro heat like repeat family member 5 [Source:HGNC Symbol;Acc:HGNC:42976]	polymorphic_pseudogene	8	9240	down
ENSG00000257246	28.9186	-1.18282	0.242201	-4.88361	1.04e-06	1.17e-05	PHBP19	prohibitin pseudogene 19 [Source:HGNC Symbol;Acc:HGNC:51552]	processed_pseudogene	12	754	down
ENSG00000278690	1.66719	-1.18266	0.372799	-3.17239	0.00151188	0.0073146		novel transcript	lncRNA	17	388	down
ENSG00000253632	10.275	-1.18261	0.196901	-6.00613	1.9e-09	3.69e-08		novel transcript	lncRNA	8	642	down
ENSG00000237347	7.76517	-1.18254	0.313656	-3.77019	0.000163122	0.00104712		60S ribosomal protein L28 (RPL28) pseudogene	processed_pseudogene	22	403	down
ENSG00000203985	5.83864	-1.18245	0.365535	-3.23484	0.00121709	0.0060605	LDLRAD1	low density lipoprotein receptor class A domain containing 1 [Source:HGNC Symbol;Acc:HGNC:32069]	protein_coding	1	4776	down
ENSG00000288054	2.23194	-1.18234	0.470247	-2.51429	0.0119271	0.0425045		NA	lncRNA	6	3917	down
ENSG00000228340	51.557	-1.18232	0.216734	-5.45516	4.89e-08	7.28e-07	MIR646HG	MIR646 host gene [Source:HGNC Symbol;Acc:HGNC:27659]	lncRNA	20	46063	down
ENSG00000231010	6.20419	-1.18219	0.225173	-5.25016	1.52e-07	2.04e-06		novel transcript	lncRNA	22	1181	down
ENSG00000261697	8.92396	-1.18216	0.393504	-3.0042	0.00266285	0.0118932		uncharacterized LOC101928682 [Source:NCBI gene;Acc:101928682]	lncRNA	16	3248	down
ENSG00000225489	78.7678	-1.18131	0.131523	-8.98176	2.66e-19	2.2e-17		novel transcript	lncRNA	9	4499	down
ENSG00000269289	6.82682	-1.1813	0.307735	-3.83869	0.000123691	0.000819048		uncharacterized LOC100505851 [Source:NCBI gene;Acc:100505851]	lncRNA	19	2542	down
ENSG00000224677	4.72559	-1.18126	0.286935	-4.11681	3.84e-05	0.000293315	PDIA3P2	protein disulfide isomerase family A member 3 pseudogene 2 [Source:HGNC Symbol;Acc:HGNC:49403]	unprocessed_pseudogene	15	158	down
ENSG00000267117	21.8884	-1.18112	0.244797	-4.8249	1.4e-06	1.53e-05		novel transcript, antisense to EPN1	lncRNA	19	441	down
ENSG00000279162	6.304	-1.18008	0.249185	-4.73575	2.18e-06	2.28e-05		tec	TEC	16	2050	down
ENSG00000149609	5.84666	-1.17933	0.224056	-5.26354	1.41e-07	1.91e-06	C20orf144	chromosome 20 open reading frame 144 [Source:HGNC Symbol;Acc:HGNC:16137]	protein_coding	20	2776	down
ENSG00000168032	26.9949	-1.17931	0.267514	-4.40842	1.04e-05	9.35e-05	ENTPD3	ectonucleoside triphosphate diphosphohydrolase 3 [Source:HGNC Symbol;Acc:HGNC:3365]	protein_coding	3	6618	down
ENSG00000021461	7.47618	-1.17891	0.366181	-3.21948	0.00128422	0.00634928	CYP3A43	cytochrome P450 family 3 subfamily A member 43 [Source:HGNC Symbol;Acc:HGNC:17450]	protein_coding	7	6987	down
ENSG00000255565	2.56747	-1.17815	0.471789	-2.49719	0.0125181	0.0442481		novel transcript	lncRNA	12	465	down
ENSG00000223044	3.00214	-1.17786	0.396292	-2.97221	0.00295665	0.0130256	RNU6-130P	RNA, U6 small nuclear 130, pseudogene [Source:HGNC Symbol;Acc:HGNC:47093]	snRNA	6	103	down
ENSG00000231606	5.49945	-1.17767	0.26778	-4.39791	1.09e-05	9.76e-05		novel transcript	lncRNA	1	1766	down
ENSG00000275839	3.35446	-1.17751	0.393803	-2.99009	0.00278897	0.0123797		ribosomal protein L24 (RPL24) pseudogene	processed_pseudogene	17	443	down
ENSG00000272508	1.10992	-1.17647	0.442158	-2.66075	0.00779667	0.0296616		novel transcript	lncRNA	10	1238	down
ENSG00000233377	242.434	-1.17622	0.189137	-6.21887	5.01e-10	1.08e-08	MTND4P20	MT-ND4 pseudogene 20 [Source:HGNC Symbol;Acc:HGNC:42207]	processed_pseudogene	10	869	down
ENSG00000258412	1.9131	-1.17586	0.419087	-2.80578	0.00501952	0.0203898		novel transcript, sense intronic to BDKRB2	lncRNA	14	460	down
ENSG00000269806	12.2029	-1.17536	0.281562	-4.17443	2.99e-05	0.000235699	BICRA-AS1	BICRA antisense RNA 1 [Source:HGNC Symbol;Acc:HGNC:51588]	lncRNA	19	547	down
ENSG00000232684	5.55079	-1.17504	0.342692	-3.42885	0.000606147	0.00332624	ATP11A-AS1	ATP11A antisense RNA 1 [Source:HGNC Symbol;Acc:HGNC:40645]	lncRNA	13	2192	down
ENSG00000163357	33.0815	-1.17465	0.140917	-8.33575	7.7e-17	4.46e-15	DCST1	DC-STAMP domain containing 1 [Source:HGNC Symbol;Acc:HGNC:26539]	protein_coding	1	4126	down
ENSG00000268204	5.12492	-1.1743	0.273854	-4.28804	1.8e-05	0.000151073		novel transcript, antisense to STXBP2	lncRNA	19	843	down
ENSG00000283286	1.31199	-1.1739	0.465713	-2.52064	0.0117141	0.0418489		novel transcript	lncRNA	5	1622	down
ENSG00000223528	7.86242	-1.17344	0.328454	-3.57263	0.000353414	0.00207261		novel transcript	lncRNA	10	5725	down
ENSG00000259364	2.10724	-1.17315	0.474564	-2.47205	0.013434	0.0469291		novel transcript, antisense to BAHD1	lncRNA	15	584	down
ENSG00000235214	3.7723	-1.173	0.290011	-4.04469	5.24e-05	0.000384789	FAM83C-AS1	FAM83C antisense RNA 1 [Source:HGNC Symbol;Acc:HGNC:16113]	lncRNA	20	352	down
ENSG00000288080	4.95879	-1.17255	0.406073	-2.88753	0.00388282	0.0164121		NA	lncRNA	2	552	down
ENSG00000184613	805.842	-1.17255	0.110969	-10.5665	4.26e-26	8.76e-24	NELL2	neural EGFL like 2 [Source:HGNC Symbol;Acc:HGNC:7751]	protein_coding	12	14393	down
ENSG00000123388	13.53	-1.17192	0.340737	-3.43936	0.000583095	0.00321708	HOXC11	homeobox C11 [Source:HGNC Symbol;Acc:HGNC:5123]	protein_coding	12	5300	down
ENSG00000244256	7.73527	-1.1713	0.242929	-4.82158	1.42e-06	1.55e-05	RN7SL130P	RNA, 7SL, cytoplasmic 130, pseudogene [Source:HGNC Symbol;Acc:HGNC:46146]	misc_RNA	1	305	down
ENSG00000225680	4.90646	-1.17091	0.269192	-4.34972	1.36e-05	0.000118368		novel transcript	lncRNA	14	726	down
ENSG00000273113	3.24601	-1.17089	0.354376	-3.30408	0.000952897	0.00489803		novel transcript	lncRNA	2	805	down
ENSG00000229487	3.60381	-1.17073	0.280883	-4.16803	3.07e-05	0.000241642	ALG13-AS1	ALG13 antisense RNA 1 [Source:HGNC Symbol;Acc:HGNC:41277]	lncRNA	X	195	down
ENSG00000239614	5.14006	-1.16902	0.326644	-3.57889	0.000345053	0.00203196	HMGN1P7	high mobility group nucleosome binding domain 1 pseudogene 7 [Source:HGNC Symbol;Acc:HGNC:39350]	processed_pseudogene	3	313	down
ENSG00000264404	11.116	-1.16883	0.22543	-5.1849	2.16e-07	2.81e-06	LINC02675	uncharacterized LOC102724643 [Source:NCBI gene;Acc:102724643]	lncRNA	10	3990	down
ENSG00000254682	45.0247	-1.16763	0.13736	-8.50052	1.89e-17	1.19e-15		novel transcript	lncRNA	11	680	down
ENSG00000239670	2.33777	-1.16692	0.419734	-2.78014	0.00543357	0.0217854		ribosomal protein S2 (RPS2) pseudogene	unprocessed_pseudogene	1	863	down
ENSG00000274602	154.591	-1.16675	0.234371	-4.97822	6.42e-07	7.56e-06	PI4KAP1	phosphatidylinositol 4-kinase alpha pseudogene 1 [Source:HGNC Symbol;Acc:HGNC:33576]	transcribed_unprocessed_pseudogene	22	9928	down
ENSG00000095627	26.7405	-1.1666	0.277826	-4.19903	2.68e-05	0.000214456	TDRD1	tudor domain containing 1 [Source:HGNC Symbol;Acc:HGNC:11712]	protein_coding	10	5586	down
ENSG00000230648	2.1263	-1.1659	0.433914	-2.68694	0.00721092	0.0277391		novel transcript	lncRNA	6	209	down
ENSG00000250266	5.44548	-1.16515	0.410984	-2.83503	0.00458218	0.0188946	LINC01612	long intergenic non-protein coding RNA 1612 [Source:HGNC Symbol;Acc:HGNC:51837]	lncRNA	4	3783	down
ENSG00000266232	1.97108	-1.16464	0.420986	-2.76645	0.00566699	0.0225889	MIR3178	microRNA 3178 [Source:HGNC Symbol;Acc:HGNC:38381]	miRNA	16	84	down
ENSG00000241026	4.81494	-1.16451	0.347597	-3.35016	0.00080764	0.00425246		ribosomal protein L21 (RPL21) pseudogene	unprocessed_pseudogene	8	483	down
ENSG00000261692	1.80064	-1.16315	0.471143	-2.46878	0.0135575	0.0473012		novel transcript	lncRNA	16	415	down
ENSG00000286319	15.7645	-1.16234	0.200592	-5.79456	6.85e-09	1.2e-07		NA	lncRNA	14	2138	down
ENSG00000274093	2.01958	-1.16134	0.433672	-2.67792	0.00740802	0.0283848		novel transcript, sense intronic to NFAT5	lncRNA	16	431	down
ENSG00000277494	9.77061	-1.16117	0.228308	-5.086	3.66e-07	4.54e-06	GPIHBP1	glycosylphosphatidylinositol anchored high density lipoprotein binding protein 1 [Source:HGNC Symbol;Acc:HGNC:24945]	protein_coding	8	2257	down
ENSG00000253961	3.37013	-1.16088	0.406302	-2.85719	0.00427409	0.0178214		novel transcript	lncRNA	8	939	down
ENSG00000287036	2.89229	-1.16056	0.348597	-3.32924	0.000870838	0.00453544		NA	lncRNA	2	715	down
ENSG00000132793	1151.11	-1.16041	0.124254	-9.33895	9.73e-21	9.62e-19	LPIN3	lipin 3 [Source:HGNC Symbol;Acc:HGNC:14451]	protein_coding	20	7324	down
ENSG00000181626	4.00013	-1.16004	0.423999	-2.73596	0.00621994	0.0244646	ANKRD62	ankyrin repeat domain 62 [Source:HGNC Symbol;Acc:HGNC:35241]	protein_coding	18	6746	down
ENSG00000278434	7.40718	-1.15996	0.263218	-4.40686	1.05e-05	9.41e-05		novel transcript, sense intronic to CDIP1	lncRNA	16	1455	down
ENSG00000214402	8.30455	-1.15975	0.425296	-2.72692	0.00639292	0.0250354	LCNL1	lipocalin like 1 [Source:HGNC Symbol;Acc:HGNC:34436]	protein_coding	9	8880	down
ENSG00000255693	9.45247	-1.15969	0.296553	-3.91057	9.21e-05	0.000633464	LINC02389	long intergenic non-protein coding RNA 2389 [Source:HGNC Symbol;Acc:HGNC:53316]	lncRNA	12	25975	down
ENSG00000258316	25.8978	-1.15862	0.38751	-2.98991	0.0027906	0.0123856	KLF17P1	Kruppel like factor 17 pseudogene 1 [Source:HGNC Symbol;Acc:HGNC:41521]	processed_pseudogene	12	1126	down
ENSG00000222287	1.35824	-1.15792	0.466137	-2.48407	0.0129891	0.0456307	RNU6-1043P	RNA, U6 small nuclear 1043, pseudogene [Source:HGNC Symbol;Acc:HGNC:48006]	snRNA	16	99	down
ENSG00000267141	3.80103	-1.15778	0.262437	-4.41166	1.03e-05	9.22e-05		novel transcript, antisense to KLF16	lncRNA	19	607	down
ENSG00000258727	10.0831	-1.15716	0.225556	-5.13026	2.89e-07	3.66e-06		uncharacterized LOC102724814 [Source:NCBI gene;Acc:102724814]	lncRNA	14	3243	down
ENSG00000231137	4.41215	-1.15711	0.341263	-3.39068	0.000697199	0.0037519	RBM22P5	RNA binding motif protein 22 pseudogene 5 [Source:HGNC Symbol;Acc:HGNC:39698]	processed_pseudogene	9	1277	down
ENSG00000285865	4.49625	-1.1565	0.256992	-4.50014	6.79e-06	6.38e-05			lncRNA	5	2015	down
ENSG00000228729	5.43967	-1.15646	0.372183	-3.10723	0.00188852	0.00883665		cathepsin B (CTSB) pseudogene	processed_pseudogene	1	821	down
ENSG00000275927	7.88553	-1.15642	0.232585	-4.97201	6.63e-07	7.8e-06		novel transcript, sense intronic to XYLT1	lncRNA	16	556	down
ENSG00000232415	2.63677	-1.15629	0.294369	-3.92804	8.56e-05	0.000595843	ELN-AS1	ELN antisense RNA 1 [Source:HGNC Symbol;Acc:HGNC:40212]	lncRNA	7	532	down
ENSG00000180264	23.575	-1.15606	0.353092	-3.2741	0.00105999	0.00536718	ADGRD2	adhesion G protein-coupled receptor D2 [Source:HGNC Symbol;Acc:HGNC:18651]	protein_coding	9	9218	down
ENSG00000179564	6.03561	-1.15582	0.302808	-3.81699	0.00013509	0.000886118	LSMEM2	leucine rich single-pass membrane protein 2 [Source:HGNC Symbol;Acc:HGNC:26781]	protein_coding	3	1434	down
ENSG00000200403	2.40385	-1.15492	0.340317	-3.39365	0.000689679	0.00371526	RNU6-1099P	RNA, U6 small nuclear 1099, pseudogene [Source:HGNC Symbol;Acc:HGNC:48062]	snRNA	1	107	down
ENSG00000254846	3.55364	-1.15454	0.422723	-2.7312	0.00631046	0.0247543		novel transcript	lncRNA	14	468	down
ENSG00000260549	30.2618	-1.15453	0.147895	-7.80645	5.88e-15	2.66e-13	MT1L	metallothionein 1L, pseudogene [Source:HGNC Symbol;Acc:HGNC:7404]	transcribed_unprocessed_pseudogene	16	489	down
ENSG00000238109	2.36085	-1.15434	0.402335	-2.8691	0.00411638	0.0172517		ring finger protein 14(RNF14)pseudogene	processed_pseudogene	7	1393	down
ENSG00000158815	7.85577	-1.15399	0.286577	-4.02681	5.65e-05	0.000411544	FGF17	fibroblast growth factor 17 [Source:HGNC Symbol;Acc:HGNC:3673]	protein_coding	8	6259	down
ENSG00000229109	3.12186	-1.1536	0.329992	-3.49582	0.000472599	0.00267462		novel transcript	lncRNA	9	6570	down
ENSG00000176349	2.83341	-1.15311	0.336645	-3.4253	0.00061412	0.00336292		novel transcript, antisense to MAD1L1	lncRNA	7	4764	down
ENSG00000287109	11.1648	-1.15309	0.300545	-3.83667	0.000124716	0.00082468		NA	lncRNA	21	3590	down
ENSG00000244691	5.45283	-1.15257	0.362365	-3.1807	0.00146921	0.00713545	RPL10AP1	ribosomal protein L10a pseudogene 1 [Source:HGNC Symbol;Acc:HGNC:19813]	processed_pseudogene	14	643	down
ENSG00000253678	4.73847	-1.15233	0.399719	-2.88286	0.0039408	0.0166092		novel transcript	lncRNA	8	3445	down
ENSG00000241929	1.25965	-1.15205	0.442604	-2.60288	0.00924446	0.0342791		WD repeat domain 70 (WDR70) pseudogene	processed_pseudogene	3	1020	down
ENSG00000228369	1.62961	-1.15201	0.460718	-2.50047	0.0124029	0.0439264	TXNDC12-AS1	TXNDC12 antisense RNA 1 [Source:HGNC Symbol;Acc:HGNC:30008]	lncRNA	1	391	down
ENSG00000266145	2.31604	-1.1516	0.378237	-3.04465	0.0023295	0.0106072	RHOT1P1	ras homolog family member T1 pseudogene 1 [Source:HGNC Symbol;Acc:HGNC:23777]	processed_pseudogene	18	324	down
ENSG00000277010	6.54878	-1.15074	0.284754	-4.04116	5.32e-05	0.000390013		novel transcript, antisense to TPSG1	lncRNA	16	505	down
ENSG00000282863	2.57508	-1.15034	0.469196	-2.45172	0.0142176	0.049246		novel transcript	lncRNA	10	1370	down
ENSG00000198099	6352.24	-1.15029	0.152823	-7.52695	5.19e-14	2.07e-12	ADH4	alcohol dehydrogenase 4 (class II), pi polypeptide [Source:HGNC Symbol;Acc:HGNC:252]	protein_coding	4	7215	down
ENSG00000219881	3.2672	-1.15003	0.368193	-3.12345	0.00178742	0.00844313	GAPDHP42	glyceraldehyde 3 phosphate dehydrogenase pseudogene 42 [Source:HGNC Symbol;Acc:HGNC:37799]	processed_pseudogene	6	981	down
ENSG00000242488	4.262	-1.1499	0.416845	-2.75858	0.0058053	0.0230697		ribosomal protein S2 (RPS2) pseudogene	transcribed_processed_pseudogene	14	958	down
ENSG00000271945	11.2087	-1.1489	0.353001	-3.25467	0.00113523	0.00569703		novel transcript	lncRNA	6	2179	down
ENSG00000251562	49475.1	-1.14872	0.151515	-7.58155	3.41e-14	1.4e-12	MALAT1	metastasis associated lung adenocarcinoma transcript 1 [Source:HGNC Symbol;Acc:HGNC:29665]	lncRNA	11	21436	down
ENSG00000242294	108.631	-1.14863	0.149571	-7.67948	1.6e-14	6.87e-13	STAG3L5P	stromal antigen 3-like 5 pseudogene [Source:HGNC Symbol;Acc:HGNC:48896]	transcribed_unprocessed_pseudogene	7	3591	down
ENSG00000177993	11.6271	-1.14744	0.374627	-3.06289	0.00219213	0.0100699	ZNRF3-AS1	ZNRF3 antisense RNA 1 [Source:HGNC Symbol;Acc:HGNC:41927]	lncRNA	22	2170	down
ENSG00000237846	4.21602	-1.14733	0.383524	-2.99155	0.00277561	0.0123269		novel pseudogene	processed_pseudogene	9	706	down
ENSG00000214773	5.94169	-1.14685	0.340598	-3.36716	0.000759467	0.0040365		novel transcript, sense intronic SMARCC1	lncRNA	3	1428	down
ENSG00000178809	6.29514	-1.14642	0.21331	-5.37442	7.68e-08	1.1e-06	TRIM73	tripartite motif containing 73 [Source:HGNC Symbol;Acc:HGNC:18162]	protein_coding	7	8318	down
ENSG00000167702	504.91	-1.14634	0.138024	-8.30534	9.95e-17	5.71e-15	KIFC2	kinesin family member C2 [Source:HGNC Symbol;Acc:HGNC:29530]	protein_coding	8	11858	down
ENSG00000240808	4.04578	-1.14598	0.355105	-3.22716	0.00125026	0.0062005		ribosomal protein L34 (RPL34) pseudogene	processed_pseudogene	11	290	down
ENSG00000177508	13.4793	-1.14519	0.2828	-4.04946	5.13e-05	0.000377766	IRX3	iroquois homeobox 3 [Source:HGNC Symbol;Acc:HGNC:14360]	protein_coding	16	4609	down
ENSG00000233333	2.91329	-1.14479	0.347972	-3.28989	0.00100227	0.00510716	RNFT1P2	ring finger protein, transmembrane 1 pseudogene 2 [Source:HGNC Symbol;Acc:HGNC:44388]	processed_pseudogene	1	757	down
ENSG00000248863	27.5342	-1.14455	0.24006	-4.76777	1.86e-06	1.98e-05		glucose-fructose oxidoreductase domain containing 2 (GFOD2) pseudogene	transcribed_processed_pseudogene	4	1654	down
ENSG00000224814	1.91559	-1.14427	0.46491	-2.46127	0.0138446	0.0481618		novel transcript	lncRNA	2	663	down
ENSG00000238273	12.8955	-1.1437	0.20146	-5.67708	1.37e-08	2.26e-07		novel transcript, antisense to FHL2	lncRNA	2	2825	down
ENSG00000272170	3.43594	-1.14279	0.297875	-3.83648	0.00012481	0.000825042		novel transcript, antisense to KLC4	lncRNA	6	409	down
ENSG00000188933	8.49952	-1.14264	0.378305	-3.02042	0.00252428	0.0113606	USP32P1	ubiquitin specific peptidase 32 pseudogene 1 [Source:HGNC Symbol;Acc:HGNC:43570]	transcribed_unprocessed_pseudogene	17	12979	down
ENSG00000156574	2.34704	-1.14229	0.35168	-3.24808	0.00116186	0.00581391	NODAL	nodal growth differentiation factor [Source:HGNC Symbol;Acc:HGNC:7865]	protein_coding	10	2033	down
ENSG00000180662	4.38005	-1.14041	0.371235	-3.07193	0.00212678	0.00981723	RPL21P8	ribosomal protein L21 pseudogene 8 [Source:HGNC Symbol;Acc:HGNC:19779]	processed_pseudogene	14	535	down
ENSG00000233602	1.5257	-1.13955	0.348107	-3.27357	0.00106199	0.00537603	ERI3-IT1	ERI3 intronic transcript 1 [Source:HGNC Symbol;Acc:HGNC:41431]	lncRNA	1	619	down
ENSG00000228146	857.733	-1.1382	0.134989	-8.4318	3.4e-17	2.08e-15	CASP16P	caspase 16, pseudogene [Source:HGNC Symbol;Acc:HGNC:27290]	transcribed_unitary_pseudogene	16	4459	down
ENSG00000267690	7.93813	-1.13811	0.320966	-3.5459	0.000391282	0.00226478	LDLRAD4-AS1	LDLRAD4 antisense RNA 1 [Source:HGNC Symbol;Acc:HGNC:48592]	lncRNA	18	2190	down
ENSG00000267769	5.72917	-1.1372	0.272057	-4.18	2.92e-05	0.00023061		novel transcript, antisense to UBX6	lncRNA	19	510	down
ENSG00000206195	12.1956	-1.13654	0.394564	-2.8805	0.00397042	0.0167104	DUXAP8	double homeobox A pseudogene 8 [Source:HGNC Symbol;Acc:HGNC:32187]	lncRNA	22	15904	down
ENSG00000115616	469.929	-1.13636	0.155025	-7.33017	2.3e-13	8.36e-12	SLC9A2	solute carrier family 9 member A2 [Source:HGNC Symbol;Acc:HGNC:11072]	protein_coding	2	6392	down
ENSG00000172014	5.31116	-1.13625	0.408431	-2.78199	0.00540262	0.0216968	ANKRD20A4	ankyrin repeat domain 20 family member A4 [Source:HGNC Symbol;Acc:HGNC:31982]	protein_coding	9	6055	down
ENSG00000267203	5.57299	-1.13552	0.268893	-4.22293	2.41e-05	0.000195775	SNRPGP4	small nuclear ribonucleoprotein polypeptide G pseudogene 4 [Source:HGNC Symbol;Acc:HGNC:39323]	processed_pseudogene	17	229	down
ENSG00000260887	3.13044	-1.1352	0.441635	-2.57044	0.0101569	0.0371576	CASC22	cancer susceptibility 22 [Source:HGNC Symbol;Acc:HGNC:50627]	lncRNA	16	5182	down
ENSG00000231826	7.74931	-1.13515	0.290081	-3.91322	9.11e-05	0.000627668	LINC01819	long intergenic non-protein coding RNA 1819 [Source:HGNC Symbol;Acc:HGNC:52624]	lncRNA	2	11594	down
ENSG00000113924	562.902	-1.13506	0.108136	-10.4966	8.96e-26	1.78e-23	HGD	homogentisate 1,2-dioxygenase [Source:HGNC Symbol;Acc:HGNC:4892]	protein_coding	3	5113	down
ENSG00000156564	6.21145	-1.1349	0.290194	-3.91083	9.2e-05	0.000632979	LRFN2	leucine rich repeat and fibronectin type III domain containing 2 [Source:HGNC Symbol;Acc:HGNC:21226]	protein_coding	6	3270	down
ENSG00000279021	2.61052	-1.13488	0.405732	-2.79712	0.0051561	0.0208411		novel transcript	TEC	16	968	down
ENSG00000266588	4.4495	-1.13485	0.360193	-3.15068	0.0016289	0.00779044		novel transcript	lncRNA	17	1146	down
ENSG00000274501	3.00737	-1.13472	0.311872	-3.63841	0.000274325	0.00165675		novel transcript, antisense to ZGPAT	lncRNA	20	306	down
ENSG00000280407	19.1895	-1.13456	0.178075	-6.37127	1.87e-10	4.37e-09		TEC	TEC	17	5534	down
ENSG00000265279	16.7537	-1.13395	0.279085	-4.0631	4.84e-05	0.000359028	CLUHP6	clustered mitochondria homolog pseudogene 6 [Source:HGNC Symbol;Acc:HGNC:51571]	processed_pseudogene	18	941	down
ENSG00000259103	2.42034	-1.1336	0.421488	-2.68952	0.00715541	0.027565		novel transcript, antisense to TTLL5	lncRNA	14	2013	down
ENSG00000255872	3.14022	-1.13342	0.343506	-3.29956	0.000968356	0.00496595		novel transcript	protein_coding	9	2591	down
ENSG00000234724	1.69322	-1.13304	0.40864	-2.77271	0.00555909	0.0222225	HDAC1P1	histone deacetylase 1 pseudogene 1 [Source:HGNC Symbol;Acc:HGNC:45190]	processed_pseudogene	10	1445	down
ENSG00000232994	1.80132	-1.13258	0.445632	-2.54151	0.0110375	0.0397583	RPL7P14	ribosomal protein L7 pseudogene 14 [Source:HGNC Symbol;Acc:HGNC:35984]	processed_pseudogene	2	741	down
ENSG00000259773	2.63593	-1.132	0.369635	-3.06248	0.00219513	0.0100804		novel transcript, antisense to SPPL2A	lncRNA	15	304	down
ENSG00000264829	3.3191	-1.13193	0.401029	-2.82257	0.00476412	0.0195175		novel transcript, antisense to SAP30BP	lncRNA	17	352	down
ENSG00000146216	90.8539	-1.13191	0.106931	-10.5855	3.48e-26	7.26e-24	TTBK1	tau tubulin kinase 1 [Source:HGNC Symbol;Acc:HGNC:19140]	protein_coding	6	10379	down
ENSG00000204022	3.3967	-1.13171	0.320478	-3.53131	0.00041351	0.00237532	LIPJ	lipase family member J [Source:HGNC Symbol;Acc:HGNC:21773]	protein_coding	10	5240	down
ENSG00000243789	3.52287	-1.13132	0.330467	-3.42341	0.000618417	0.00338023	JMJD7	jumonji domain containing 7 [Source:HGNC Symbol;Acc:HGNC:34397]	protein_coding	15	3928	down
ENSG00000211454	649.187	-1.13125	0.142817	-7.92097	2.36e-15	1.12e-13	AKR7L	aldo-keto reductase family 7 like (gene/pseudogene) [Source:HGNC Symbol;Acc:HGNC:24056]	polymorphic_pseudogene	1	4733	down
ENSG00000276810	3.98447	-1.13105	0.443471	-2.55045	0.0107584	0.0389619		ribosomal protein L18a (RPL18A) pseudogene	processed_pseudogene	17	524	down
ENSG00000257766	1.32119	-1.13009	0.430229	-2.62673	0.00862105	0.0322742		novel transcript, antisense to STAB2	lncRNA	12	468	down
ENSG00000227262	18.8912	-1.12986	0.250509	-4.51027	6.47e-06	6.12e-05	HCG4B	HLA complex group 4B [Source:HGNC Symbol;Acc:HGNC:22919]	unprocessed_pseudogene	6	991	down
ENSG00000182264	11.4503	-1.12983	0.303122	-3.72731	0.000193536	0.00122003	IZUMO1	izumo sperm-egg fusion 1 [Source:HGNC Symbol;Acc:HGNC:28539]	protein_coding	19	6034	down
ENSG00000254197	1.79178	-1.12921	0.460668	-2.45125	0.0142361	0.0492936		novel transcript	lncRNA	8	294	down
ENSG00000184303	4.42541	-1.12881	0.396692	-2.84555	0.00443346	0.0183776	DRD5P1	dopamine receptor D5 pseudogene 1 [Source:HGNC Symbol;Acc:HGNC:3027]	processed_pseudogene	2	1438	down
ENSG00000007216	7656.62	-1.1287	0.131865	-8.55951	1.13e-17	7.46e-16	SLC13A2	solute carrier family 13 member 2 [Source:HGNC Symbol;Acc:HGNC:10917]	protein_coding	17	8827	down
ENSG00000286877	6.44043	-1.12767	0.405555	-2.78055	0.00542665	0.0217661		NA	lncRNA	15	717	down
ENSG00000279502	19.2841	-1.12735	0.354202	-3.1828	0.0014586	0.00709123		TEC	TEC	10	619	down
ENSG00000279616	2.08333	-1.12654	0.413363	-2.7253	0.00642431	0.0251489		novel transcript, sense intronic to C6orf163	TEC	6	1775	down
ENSG00000285668	4.61826	-1.12654	0.380762	-2.95864	0.00308999	0.0135104		novel transcript	lncRNA	17	536	down
ENSG00000276255	1.96269	-1.12652	0.377143	-2.98698	0.00281748	0.0124889		novel transcript	lncRNA	1	5280	down
ENSG00000205890	77.7782	-1.12464	0.17923	-6.27484	3.5e-10	7.78e-09		uncharacterized LOC100128770 [Source:NCBI gene;Acc:100128770]	lncRNA	16	3061	down
ENSG00000267044	3.82247	-1.12367	0.405991	-2.76772	0.00564493	0.0225161		novel transcript, antisense to PPP1R37	lncRNA	19	472	down
ENSG00000199933	8.09713	-1.12299	0.305631	-3.67434	0.000238467	0.00146262	RNY1P16	RNA, Ro-associated Y1 pseudogene 16 [Source:HGNC Symbol;Acc:HGNC:50879]	misc_RNA	12	111	down
ENSG00000226963	17.1908	-1.12266	0.351786	-3.19131	0.00141628	0.00691779		novel transcript	lncRNA	2	558	down
ENSG00000203907	8.94634	-1.12255	0.318345	-3.5262	0.000421565	0.00241461	OOEP	oocyte expressed protein [Source:HGNC Symbol;Acc:HGNC:21382]	protein_coding	6	2269	down
ENSG00000169402	3.1597	-1.12236	0.393289	-2.85377	0.00432035	0.0179819	RSPH10B2	radial spoke head 10 homolog B2 [Source:HGNC Symbol;Acc:HGNC:34385]	protein_coding	7	10302	down
ENSG00000224459	2.95313	-1.12227	0.440896	-2.54544	0.0109139	0.0394171	SLC25A34-AS1	SLC25A34 and TMEM82 antisense RNA 1 [Source:HGNC Symbol;Acc:HGNC:53623]	lncRNA	1	639	down
ENSG00000258743	7.83791	-1.12214	0.287679	-3.90065	9.59e-05	0.000656833	LINC02301	long intergenic non-protein coding RNA 2301 [Source:HGNC Symbol;Acc:HGNC:53220]	lncRNA	14	10082	down
ENSG00000268655	22.4678	-1.12188	0.208637	-5.3772	7.57e-08	1.08e-06		uncharacterized LOC101059948 [Source:NCBI gene;Acc:101059948]	protein_coding	19	1978	down
ENSG00000237292	5.81339	-1.12161	0.277657	-4.03957	5.35e-05	0.000392183	LINC01732	long intergenic non-protein coding RNA 1732 [Source:HGNC Symbol;Acc:HGNC:52520]	lncRNA	1	1083	down
ENSG00000267122	3.06384	-1.1212	0.278846	-4.02087	5.8e-05	0.000421107		novel transcript, antisense to DOT1L	lncRNA	19	2738	down
ENSG00000008226	58.5396	-1.12021	0.172129	-6.508	7.62e-11	1.9e-09	DLEC1	DLEC1, cilia and flagella associated protein [Source:HGNC Symbol;Acc:HGNC:2899]	protein_coding	3	13962	down
ENSG00000226450	19.3794	-1.11982	0.219108	-5.11081	3.21e-07	4.03e-06	CYP2D8P	ccytochrome P450 family 2 subfamily D member 8, pseudogene [Source:HGNC Symbol;Acc:HGNC:2628]	unprocessed_pseudogene	22	1490	down
ENSG00000257956	1.84783	-1.11963	0.363899	-3.07675	0.00209269	0.00969204	NOP56P3	NOP56 ribonucleoprotein pseudogene 3 [Source:HGNC Symbol;Acc:HGNC:49801]	processed_pseudogene	12	385	down
ENSG00000254449	3.92972	-1.11874	0.315547	-3.5454	0.000392021	0.00226843	SF3A3P2	splicing factor 3a, subunit 3 pseudogene 2 [Source:HGNC Symbol;Acc:HGNC:23277]	processed_pseudogene	11	1507	down
ENSG00000184304	114.844	-1.11845	0.097304	-11.4944	1.41e-30	5.49e-28	PRKD1	protein kinase D1 [Source:HGNC Symbol;Acc:HGNC:9407]	protein_coding	14	10684	down
ENSG00000107984	14.4102	-1.11836	0.252139	-4.43548	9.19e-06	8.36e-05	DKK1	dickkopf WNT signaling pathway inhibitor 1 [Source:HGNC Symbol;Acc:HGNC:2891]	protein_coding	10	3079	down
ENSG00000279474	5.46459	-1.11762	0.3628	-3.08053	0.00206634	0.00957957		TEC	TEC	18	2167	down
ENSG00000251409	2.4645	-1.11761	0.411729	-2.71443	0.00663905	0.0258489		novel transcript	lncRNA	5	450	down
ENSG00000266235	7.49736	-1.11733	0.24737	-4.51683	6.28e-06	5.95e-05	MIR3176	microRNA 3176 [Source:HGNC Symbol;Acc:HGNC:38345]	miRNA	16	90	down
ENSG00000268743	2.58001	-1.11681	0.379232	-2.94492	0.00323035	0.014052		novel transcript, sense intronic SIN3B	lncRNA	19	371	down
ENSG00000185942	3.06243	-1.11643	0.433649	-2.5745	0.0100385	0.0368018	NKAIN3	sodium/potassium transporting ATPase interacting 3 [Source:HGNC Symbol;Acc:HGNC:26829]	protein_coding	8	4229	down
ENSG00000255358	8.05715	-1.11637	0.396885	-2.81284	0.00491058	0.0200252		NADH dehydrogenase (ubiquinone) 1 alpha subcomplex, assembly factor 2 (NDUFAF2) pseudogene	processed_pseudogene	11	510	down
ENSG00000080293	815.778	-1.11601	0.125534	-8.89007	6.11e-19	4.76e-17	SCTR	secretin receptor [Source:HGNC Symbol;Acc:HGNC:10608]	protein_coding	2	5019	down
ENSG00000244371	3.20852	-1.11503	0.440582	-2.53081	0.0113801	0.040834	PFN1P8	profilin 1 pseudogene 8 [Source:HGNC Symbol;Acc:HGNC:42986]	processed_pseudogene	1	543	down
ENSG00000251529	2.56909	-1.11501	0.351513	-3.17202	0.0015138	0.00732133		pseudogene similar to part of UDP glucuronosyltransferase 2 family protein	unprocessed_pseudogene	4	491	down
ENSG00000262966	8.80185	-1.11481	0.360408	-3.0932	0.0019801	0.00921973		uncharacterized LOC101928266 [Source:NCBI gene;Acc:101928266]	lncRNA	17	5672	down
ENSG00000284391	3.15004	-1.11358	0.347537	-3.2042	0.0013544	0.00664824		uncharacterized LOC105373244 [Source:NCBI gene;Acc:105373244]	lncRNA	X	1529	down
ENSG00000234806	4.43161	-1.11272	0.39693	-2.80332	0.00505796	0.0205219	RPL26P29	ribosomal protein L26 pseudogene 29 [Source:HGNC Symbol;Acc:HGNC:36135]	processed_pseudogene	10	438	down
ENSG00000267128	8.83365	-1.11206	0.180149	-6.17301	6.7e-10	1.42e-08	RNF157-AS1	RNF157 antisense RNA 1 [Source:HGNC Symbol;Acc:HGNC:44127]	lncRNA	17	6626	down
ENSG00000280913	5.55202	-1.11195	0.279973	-3.97163	7.14e-05	0.000507128	CTSLP3	cathepsin L pseudogene 2 [Source:NCBI gene;Acc:1517]	transcribed_unprocessed_pseudogene	10	1869	down
ENSG00000213373	14.1492	-1.11131	0.280287	-3.96492	7.34e-05	0.000520105	LINC00671	long intergenic non-protein coding RNA 671 [Source:HGNC Symbol;Acc:HGNC:44339]	lncRNA	17	2795	down
ENSG00000276223	1.8682	-1.11084	0.431617	-2.57368	0.0100624	0.0368763		novel transcript, sense intronic to KCNK15	lncRNA	20	560	down
ENSG00000250354	2.50987	-1.1105	0.420191	-2.64284	0.00822131	0.0310226		novel transcript	lncRNA	4	680	down
ENSG00000253288	31.7462	-1.11048	0.206334	-5.38194	7.37e-08	1.05e-06		novel transcript	lncRNA	8	7670	down
ENSG00000224064	2.11328	-1.11025	0.417593	-2.6587	0.00784437	0.029805		ribosomal protein L32 (RPL32) pseudogene	processed_pseudogene	1	397	down
ENSG00000248909	6.70756	-1.11001	0.387252	-2.86637	0.00415207	0.017389	HMGB1P21	high mobility group box 1 pseudogene 21 [Source:HGNC Symbol;Acc:HGNC:39106]	processed_pseudogene	5	581	down
ENSG00000227192	5.93209	-1.10966	0.276321	-4.01583	5.92e-05	0.000429161		novel transcript	lncRNA	6	552	down
ENSG00000198848	434.963	-1.10963	0.189668	-5.8504	4.9e-09	8.8e-08	CES1	carboxylesterase 1 [Source:HGNC Symbol;Acc:HGNC:1863]	protein_coding	16	6420	down
ENSG00000070985	83.0948	-1.10952	0.148613	-7.46584	8.28e-14	3.21e-12	TRPM5	transient receptor potential cation channel subfamily M member 5 [Source:HGNC Symbol;Acc:HGNC:14323]	protein_coding	11	4694	down
ENSG00000241738	3.60566	-1.10951	0.376781	-2.94471	0.00323259	0.0140575	ZNF90P1	zinc finger protein 90 pseudogene 1 [Source:HGNC Symbol;Acc:HGNC:12888]	processed_pseudogene	3	1951	down
ENSG00000270988	11.7065	-1.10888	0.175059	-6.33432	2.38e-10	5.44e-09		novel transcript	lncRNA	8	497	down
ENSG00000284966	11.9428	-1.10857	0.184388	-6.01219	1.83e-09	3.58e-08		novel transcript, antisense to EFNB2	lncRNA	13	12531	down
ENSG00000269353	44.9544	-1.10807	0.262297	-4.22449	2.39e-05	0.000194543		novel transcript	lncRNA	19	549	down
ENSG00000260500	4.47595	-1.10798	0.238895	-4.63792	3.52e-06	3.52e-05		novel transcript, antisense to CTD-3193O13.2	lncRNA	19	506	down
ENSG00000156885	1.89279	-1.1074	0.386862	-2.86251	0.00420298	0.0175758	COX6A2	cytochrome c oxidase subunit 6A2 [Source:HGNC Symbol;Acc:HGNC:2279]	protein_coding	16	725	down
ENSG00000033867	4527.26	-1.10735	0.125977	-8.79012	1.49e-18	1.11e-16	SLC4A7	solute carrier family 4 member 7 [Source:HGNC Symbol;Acc:HGNC:11033]	protein_coding	3	19533	down
ENSG00000170477	3.96331	-1.10722	0.354632	-3.12217	0.00179522	0.00847518	KRT4	keratin 4 [Source:HGNC Symbol;Acc:HGNC:6441]	protein_coding	12	5240	down
ENSG00000227094	1.81457	-1.10535	0.41879	-2.6394	0.00830537	0.0312635		novel transcript	lncRNA	1	517	down
ENSG00000253737	1.49175	-1.10513	0.424482	-2.60347	0.00922847	0.0342319		novel transcript	lncRNA	8	473	down
ENSG00000278665	2.35793	-1.10506	0.406797	-2.71649	0.00659786	0.0257078		SLX1 structure-specific endonuclease subunit homolog A (S. cerevisiae) (SLX1A) pseudogene	unprocessed_pseudogene	16	740	down
ENSG00000287579	2.74956	-1.1048	0.338524	-3.26357	0.00110019	0.00555121		NA	lncRNA	5	2607	down
ENSG00000114786	1.22065	-1.10478	0.431979	-2.55748	0.0105433	0.038319	ABHD14A-ACY1	ABHD14A-ACY1 readthrough [Source:HGNC Symbol;Acc:HGNC:38856]	protein_coding	3	23018	down
ENSG00000269680	10.5772	-1.10438	0.193829	-5.69772	1.21e-08	2.02e-07		novel transcript, antisense to TRIP10	lncRNA	19	686	down
ENSG00000287351	4.29206	-1.10413	0.346706	-3.18463	0.0014494	0.00705441		NA	lncRNA	16	1312	down
ENSG00000150656	102.516	-1.10363	0.12722	-8.675	4.14e-18	2.87e-16	CNDP1	carnosine dipeptidase 1 [Source:HGNC Symbol;Acc:HGNC:20675]	protein_coding	18	11039	down
ENSG00000260378	5.8491	-1.10311	0.351166	-3.14126	0.0016822	0.0080187		uncharacterized LOC105371090 [Source:NCBI gene;Acc:105371090]	lncRNA	16	786	down
ENSG00000242797	7.17285	-1.10248	0.257853	-4.27561	1.91e-05	0.000158768	GLYCTK-AS1	GLYCTK antisense RNA 1 [Source:HGNC Symbol;Acc:HGNC:41043]	lncRNA	3	1894	down
ENSG00000228886	6.16718	-1.1019	0.295241	-3.7322	0.000189818	0.00119876		novel transcript	lncRNA	13	310	down
ENSG00000250067	104.152	-1.10149	0.199221	-5.52898	3.22e-08	4.94e-07	YJEFN3	YjeF N-terminal domain containing 3 [Source:HGNC Symbol;Acc:HGNC:24785]	protein_coding	19	4048	down
ENSG00000110169	36.786	-1.10147	0.202629	-5.43588	5.45e-08	8.04e-07	HPX	hemopexin [Source:HGNC Symbol;Acc:HGNC:5171]	protein_coding	11	7273	down
ENSG00000279110	155.652	-1.10131	0.195398	-5.63627	1.74e-08	2.81e-07		novel transcript	lncRNA	22	13120	down
ENSG00000206833	3.80923	-1.1013	0.409314	-2.69061	0.00713222	0.0274972	RNU6-20P	RNA, U6 small nuclear 20, pseudogene [Source:HGNC Symbol;Acc:HGNC:34264]	snRNA	16	107	down
ENSG00000164049	20.5041	-1.10106	0.285328	-3.85892	0.000113889	0.000761782	FBXW12	F-box and WD repeat domain containing 12 [Source:HGNC Symbol;Acc:HGNC:20729]	protein_coding	3	5615	down
ENSG00000261404	24.1162	-1.10074	0.302616	-3.63743	0.000275373	0.00166212		uncharacterized LOC101928035 [Source:NCBI gene;Acc:101928035]	lncRNA	16	8231	down
ENSG00000166796	18.7737	-1.10057	0.387455	-2.84051	0.00450416	0.0186207	LDHC	lactate dehydrogenase C [Source:HGNC Symbol;Acc:HGNC:6544]	protein_coding	11	4381	down
ENSG00000004139	581.662	-1.10005	0.154788	-7.1068	1.19e-12	3.97e-11	SARM1	sterile alpha and TIR motif containing 1 [Source:HGNC Symbol;Acc:HGNC:17074]	protein_coding	17	17185	down
ENSG00000184343	27.9099	-1.09925	0.20961	-5.24424	1.57e-07	2.1e-06	SRPK3	SRSF protein kinase 3 [Source:HGNC Symbol;Acc:HGNC:11402]	protein_coding	X	6785	down
ENSG00000139865	40.5753	-1.09919	0.131785	-8.34082	7.38e-17	4.29e-15	TTC6	tetratricopeptide repeat domain 6 [Source:HGNC Symbol;Acc:HGNC:19739]	protein_coding	14	12333	down
ENSG00000226533	17.9172	-1.0991	0.364552	-3.01492	0.00257043	0.0115407	BTBD9-AS1	BTBD9 antisense RNA 1 [Source:HGNC Symbol;Acc:HGNC:40959]	lncRNA	6	560	down
ENSG00000273415	3.62677	-1.09902	0.334477	-3.28577	0.00101705	0.00517046		novel transcript	lncRNA	11	6664	down
ENSG00000257568	3.83314	-1.09895	0.388546	-2.82836	0.00467876	0.0192055		novel transcript, antisense to MON2	lncRNA	12	848	down
ENSG00000274292	4.88589	-1.09852	0.29431	-3.73252	0.000189575	0.00119741		novel transcript	lncRNA	12	2607	down
ENSG00000279187	11.0264	-1.09791	0.229918	-4.77522	1.8e-06	1.91e-05		TEC	TEC	17	2482	down
ENSG00000272100	1.8418	-1.09779	0.378289	-2.902	0.00370791	0.0158		novel transcript, antisense to CC2D1B	lncRNA	1	391	down
ENSG00000206926	2.67303	-1.09735	0.407703	-2.69154	0.0071122	0.0274414	RNU6-1024P	RNA, U6 small nuclear 1024, pseudogene [Source:HGNC Symbol;Acc:HGNC:47987]	snRNA	3	107	down
ENSG00000254560	7.1302	-1.09701	0.260974	-4.20351	2.63e-05	0.000210731	BBOX1-AS1	BBOX1 antisense RNA 1 [Source:HGNC Symbol;Acc:HGNC:50700]	lncRNA	11	2579	down
ENSG00000104267	5637.44	-1.09666	0.114002	-9.61973	6.6e-22	7.57e-20	CA2	carbonic anhydrase 2 [Source:HGNC Symbol;Acc:HGNC:1373]	protein_coding	8	3623	down
ENSG00000198354	1.71788	-1.09632	0.38572	-2.84226	0.00447943	0.0185366	DCAF12L2	DDB1 and CUL4 associated factor 12 like 2 [Source:HGNC Symbol;Acc:HGNC:32950]	protein_coding	X	2791	down
ENSG00000172940	13.2484	-1.09619	0.209346	-5.23628	1.64e-07	2.19e-06	SLC22A13	solute carrier family 22 member 13 [Source:HGNC Symbol;Acc:HGNC:8494]	protein_coding	3	4999	down
ENSG00000070388	6.98928	-1.09599	0.280501	-3.90725	9.34e-05	0.000641796	FGF22	fibroblast growth factor 22 [Source:HGNC Symbol;Acc:HGNC:3679]	protein_coding	19	3962	down
ENSG00000270681	3.95036	-1.09557	0.229497	-4.77378	1.81e-06	1.93e-05		novel transcript, antisense to SH3D19	lncRNA	4	1113	down
ENSG00000179038	5.38859	-1.09491	0.330263	-3.31528	0.000915528	0.00473335		tetratricopeptide repeat domain 3 (TTC3) pseudogene	transcribed_processed_pseudogene	11	1813	down
ENSG00000240435	3.99042	-1.09452	0.34072	-3.21236	0.00131647	0.00648954	RPS12P27	ribosomal protein S12 pseudogene 27 [Source:HGNC Symbol;Acc:HGNC:35892]	processed_pseudogene	16	337	down
ENSG00000235774	7.33135	-1.09447	0.399587	-2.739	0.00616261	0.024277		novel transcript	lncRNA	2	1449	down
ENSG00000228485	2.34439	-1.09442	0.333713	-3.27953	0.0010398	0.00527601	GRK5-IT1	GRK5 intronic transcript 1 [Source:HGNC Symbol;Acc:HGNC:49478]	lncRNA	10	400	down
ENSG00000267682	3.80545	-1.09425	0.256768	-4.26164	2.03e-05	0.000167853		novel transcript, sense intronic to HKR1	lncRNA	19	375	down
ENSG00000286359	7.42291	-1.09422	0.346664	-3.15642	0.00159721	0.0076608		NA	lncRNA	10	658	down
ENSG00000186715	262.49	-1.09395	0.168519	-6.49155	8.5e-11	2.09e-09	MST1L	macrophage stimulating 1 like [Source:HGNC Symbol;Acc:HGNC:7390]	transcribed_unprocessed_pseudogene	1	9217	down
ENSG00000259548	1.27594	-1.09308	0.397588	-2.74927	0.00597274	0.0236272		novel transcript	lncRNA	15	539	down
ENSG00000222460	4.69241	-1.09239	0.393598	-2.77539	0.00551357	0.0220596	RN7SKP271	RNA, 7SK small nuclear pseudogene 271 [Source:HGNC Symbol;Acc:HGNC:45995]	misc_RNA	20	320	down
ENSG00000278987	3.59749	-1.09202	0.278637	-3.91915	8.89e-05	0.000614169		TEC	TEC	16	2182	down
ENSG00000262248	8.72445	-1.09054	0.253286	-4.30557	1.67e-05	0.00014112		pterin-4 alpha-carbinolamine dehydratase/dimerization cofactor of hepatocyte nuclear factor pseudogene	processed_pseudogene	17	344	down
ENSG00000286093	23.1701	-1.09049	0.23716	-4.59811	4.26e-06	4.18e-05		NA	lncRNA	4	1142	down
ENSG00000231485	2.71172	-1.09005	0.385175	-2.83002	0.00465451	0.0191293		novel transcript	lncRNA	1	310	down
ENSG00000228723	4.5271	-1.08983	0.312287	-3.48985	0.000483286	0.00272844	SRGAP3-AS2	SRGAP3 antisense RNA 2 [Source:HGNC Symbol;Acc:HGNC:40899]	lncRNA	3	4427	down
ENSG00000229021	2.58979	-1.08959	0.396174	-2.75028	0.00595441	0.0235703		novel transcript	lncRNA	1	4109	down
ENSG00000224063	14.8671	-1.08948	0.180664	-6.03042	1.64e-09	3.22e-08		novel transcript, antisense to TFPI and CALCRL	lncRNA	2	1918	down
ENSG00000259402	2.91726	-1.08937	0.395743	-2.75273	0.00591007	0.0234237		novel transcript, sense intronic to FAM63B	lncRNA	15	526	down
ENSG00000264066	4.69428	-1.08897	0.39157	-2.78103	0.00541873	0.0217455		novel transcript	lncRNA	17	895	down
ENSG00000273407	3.5701	-1.08865	0.355367	-3.06346	0.00218797	0.0100528		novel transcript, antisense to CYP3A4	lncRNA	7	350	down
ENSG00000243289	18.5846	-1.08863	0.23947	-4.54599	5.47e-06	5.26e-05	AGAP13P	ArfGAP with GTPase domain, ankyrin repeat and PH domain 13, pseudogene [Source:HGNC Symbol;Acc:HGNC:23499]	unprocessed_pseudogene	10	363	down
ENSG00000202502	2.96538	-1.0877	0.358796	-3.03152	0.00243324	0.0110138	RNA5SP151	RNA, 5S ribosomal pseudogene 151 [Source:HGNC Symbol;Acc:HGNC:43051]	rRNA_pseudogene	3	117	down
ENSG00000235026	51.048	-1.08706	0.163096	-6.66517	2.64e-11	7.19e-10	DPP10-AS1	DPP10 antisense RNA 1 [Source:HGNC Symbol;Acc:HGNC:40941]	lncRNA	2	12385	down
ENSG00000163395	17.7134	-1.08621	0.315912	-3.43833	0.000585305	0.003228	IGFN1	immunoglobulin-like and fibronectin type III domain containing 1 [Source:HGNC Symbol;Acc:HGNC:24607]	protein_coding	1	17921	down
ENSG00000260949	3.23152	-1.08569	0.281868	-3.85176	0.000117272	0.000781466		novel transcript, overlapping to EIF4EBP1	lncRNA	8	911	down
ENSG00000173930	54.1388	-1.0855	0.222126	-4.88685	1.02e-06	1.15e-05	SLCO4C1	solute carrier organic anion transporter family member 4C1 [Source:HGNC Symbol;Acc:HGNC:23612]	protein_coding	5	5069	down
ENSG00000279476	24.6429	-1.08544	0.260505	-4.16666	3.09e-05	0.00024291		novel transcript	TEC	16	2794	down
ENSG00000214650	8.57684	-1.08532	0.269326	-4.02977	5.58e-05	0.000407174		novel transcript	lncRNA	12	1717	down
ENSG00000270705	7.98834	-1.08524	0.332768	-3.26126	0.00110919	0.00558987		collagen, type IV, alpha 1 (COL4A1) pseudogene	processed_pseudogene	14	42	down
ENSG00000283991	2.51842	-1.08503	0.37024	-2.93062	0.00338284	0.0146076		novel transcript, antisense to SDK1	lncRNA	7	578	down
ENSG00000267924	10.9065	-1.08438	0.375414	-2.88848	0.00387111	0.0163734		novel transcript	lncRNA	19	2291	down
ENSG00000265996	2.05421	-1.08411	0.319622	-3.39184	0.000694254	0.00373749	MIR3671	microRNA 3671 [Source:HGNC Symbol;Acc:HGNC:38925]	miRNA	1	88	down
ENSG00000273209	3.94968	-1.08401	0.349758	-3.09932	0.00193964	0.00905352		novel transcript	lncRNA	2	768	down
ENSG00000260571	1.91698	-1.08392	0.389703	-2.7814	0.00541253	0.0217261	BNIP3P5	BCL2 interacting protein 3 pseudogene 5 [Source:HGNC Symbol;Acc:HGNC:39658]	processed_pseudogene	15	498	down
ENSG00000022556	261.69	-1.08302	0.231038	-4.68763	2.76e-06	2.83e-05	NLRP2	NLR family pyrin domain containing 2 [Source:HGNC Symbol;Acc:HGNC:22948]	protein_coding	19	14641	down
ENSG00000218902	5.6986	-1.08277	0.249686	-4.33652	1.45e-05	0.000124674	PTMAP3	prothymosin alpha pseudogene 3 [Source:HGNC Symbol;Acc:HGNC:9626]	processed_pseudogene	20	330	down
ENSG00000279971	3.98041	-1.08264	0.398119	-2.71938	0.00654049	0.0255176		novel transcript	TEC	19	1459	down
ENSG00000188039	71.0072	-1.08255	0.246364	-4.39411	1.11e-05	9.91e-05	NWD1	NACHT and WD repeat domain containing 1 [Source:HGNC Symbol;Acc:HGNC:27619]	protein_coding	19	26802	down
ENSG00000009950	1808.15	-1.08229	0.133336	-8.11696	4.78e-16	2.5e-14	MLXIPL	MLX interacting protein like [Source:HGNC Symbol;Acc:HGNC:12744]	protein_coding	7	11929	down
ENSG00000243433	2.99741	-1.08223	0.351531	-3.07863	0.00207952	0.00963638		novel transcript	lncRNA	7	511	down
ENSG00000119283	28.6112	-1.08221	0.160966	-6.72323	1.78e-11	4.94e-10	TRIM67	tripartite motif containing 67 [Source:HGNC Symbol;Acc:HGNC:31859]	protein_coding	1	13098	down
ENSG00000259398	14.8026	-1.08217	0.359313	-3.01177	0.00259733	0.0116467		novel transcript, intronic to MAPK6	lncRNA	15	381	down
ENSG00000255154	1.67428	-1.08147	0.392228	-2.75725	0.00582893	0.0231526	HTD2	hydroxyacyl-thioester dehydratase type 2 [Source:HGNC Symbol;Acc:HGNC:53111]	protein_coding	3	6083	down
ENSG00000125255	1591.38	-1.08109	0.137197	-7.87982	3.28e-15	1.53e-13	SLC10A2	solute carrier family 10 member 2 [Source:HGNC Symbol;Acc:HGNC:10906]	protein_coding	13	3779	down
ENSG00000279652	21.0688	-1.08046	0.204242	-5.29008	1.22e-07	1.67e-06		novel transcript	lncRNA	22	8149	down
ENSG00000153347	11.319	-1.07977	0.372767	-2.89664	0.00377185	0.0160282	FAM81B	family with sequence similarity 81 member B [Source:HGNC Symbol;Acc:HGNC:26335]	protein_coding	5	5411	down
ENSG00000273297	30.5036	-1.07973	0.148848	-7.25395	4.05e-13	1.43e-11		uncharacterized LOC105375519 [Source:NCBI gene;Acc:105375519]	lncRNA	7	17061	down
ENSG00000206075	312.683	-1.07845	0.177759	-6.06694	1.3e-09	2.63e-08	SERPINB5	serpin family B member 5 [Source:HGNC Symbol;Acc:HGNC:8949]	protein_coding	18	4734	down
ENSG00000267658	3.66127	-1.07836	0.379777	-2.83946	0.00451903	0.0186711		novel transcript	lncRNA	17	425	down
ENSG00000253798	7.99521	-1.07823	0.385983	-2.79347	0.00521455	0.0210448		SRY (sex determining region Y)-box 30 (Sox30) pseudogene	transcribed_unprocessed_pseudogene	5	1373	down
ENSG00000267082	19.9614	-1.07808	0.17109	-6.30125	2.95e-10	6.66e-09		uncharacterized LOC105372273 [Source:NCBI gene;Acc:105372273]	lncRNA	19	569	down
ENSG00000259797	2.24264	-1.07798	0.384385	-2.80442	0.00504065	0.0204597		novel transcript, intronic to PRMT7	lncRNA	16	428	down
ENSG00000259762	3.58951	-1.07732	0.304565	-3.53724	0.00040434	0.0023297		novel transcript, antisense to AKAP13	lncRNA	15	494	down
ENSG00000255933	3.47553	-1.0768	0.340913	-3.15858	0.00158542	0.0076139		novel transcript	lncRNA	12	666	down
ENSG00000165092	10603.5	-1.07678	0.101546	-10.6039	2.86e-26	6.12e-24	ALDH1A1	aldehyde dehydrogenase 1 family member A1 [Source:HGNC Symbol;Acc:HGNC:402]	protein_coding	9	4193	down
ENSG00000283635	4.75101	-1.07675	0.294463	-3.65665	0.000255535	0.00155316		novel transcript, antisense to PER2	lncRNA	2	2424	down
ENSG00000286314	17.5695	-1.0767	0.248946	-4.32505	1.52e-05	0.000130348		NA	lncRNA	5	3033	down
ENSG00000164877	2197.58	-1.07611	0.107129	-10.045	9.66e-24	1.41e-21	MICALL2	MICAL like 2 [Source:HGNC Symbol;Acc:HGNC:29672]	protein_coding	7	18951	down
ENSG00000263982	2.18066	-1.07574	0.354212	-3.037	0.00238943	0.0108402		novel transcript, antisense to ZFN156	lncRNA	18	398	down
ENSG00000254995	13.2576	-1.07568	0.218079	-4.93254	8.12e-07	9.33e-06	STX16-NPEPL1	STX16-NPEPL1 readthrough (NMD candidate) [Source:HGNC Symbol;Acc:HGNC:41993]	protein_coding	20	3990	down
ENSG00000280080	11.3137	-1.07543	0.24386	-4.41002	1.03e-05	9.29e-05	TBC1D22A-AS1	TBC1D22A antisense RNA 1 [Source:HGNC Symbol;Acc:HGNC:51221]	lncRNA	22	2532	down
ENSG00000259062	2.46359	-1.0754	0.406528	-2.64532	0.00816133	0.0308269	ACTN1-AS1	ACTN1 antisense RNA 1 [Source:HGNC Symbol;Acc:HGNC:20131]	lncRNA	14	1083	down
ENSG00000228727	6.64926	-1.07489	0.245293	-4.38206	1.18e-05	0.000103891	SAPCD1	suppressor APC domain containing 1 [Source:HGNC Symbol;Acc:HGNC:13938]	protein_coding	6	2003	down
ENSG00000255435	13.9105	-1.07487	0.158656	-6.77484	1.25e-11	3.55e-10		uncharacterized LOC101929089 [Source:NCBI gene;Acc:101929089]	lncRNA	11	3606	down
ENSG00000272279	2.85091	-1.07443	0.314985	-3.41107	0.000647082	0.00351254		novel transcript	lncRNA	6	548	down
ENSG00000227907	5.64449	-1.07409	0.22536	-4.76613	1.88e-06	1.99e-05		novel transcript	lncRNA	1	452	down
ENSG00000213212	11.3517	-1.07391	0.219012	-4.90345	9.42e-07	1.07e-05	NCLP1	nucleolin pseudogene 1 [Source:HGNC Symbol;Acc:HGNC:35472]	processed_pseudogene	9	1963	down
ENSG00000116032	32.4289	-1.07316	0.209132	-5.13152	2.87e-07	3.64e-06	GRIN3B	glutamate ionotropic receptor NMDA type subunit 3B [Source:HGNC Symbol;Acc:HGNC:16768]	protein_coding	19	3809	down
ENSG00000261732	12.7458	-1.07316	0.246255	-4.35791	1.31e-05	0.000114464		novel transcript	protein_coding	16	5326	down
ENSG00000120903	11.7788	-1.07274	0.254794	-4.21023	2.55e-05	0.000205598	CHRNA2	cholinergic receptor nicotinic alpha 2 subunit [Source:HGNC Symbol;Acc:HGNC:1956]	protein_coding	8	12854	down
ENSG00000267938	6.96026	-1.07189	0.245582	-4.36468	1.27e-05	0.000111347	EIF1P6	eukaryotic translation initiation factor 1 pseudogene 6 [Source:HGNC Symbol;Acc:HGNC:49619]	unprocessed_pseudogene	19	334	down
ENSG00000242085	7.82095	-1.07115	0.227152	-4.71559	2.41e-06	2.49e-05	RPS20P33	ribosomal protein S20 pseudogene 33 [Source:HGNC Symbol;Acc:HGNC:36725]	processed_pseudogene	14	354	down
ENSG00000264853	9.288	-1.07103	0.26821	-3.99326	6.52e-05	0.000467856		novel transcript, sense intronic to GRB2	lncRNA	17	2790	down
ENSG00000266010	246.672	-1.07073	0.125032	-8.5637	1.09e-17	7.22e-16	GATA6-AS1	GATA6 antisense RNA 1 (head to head) [Source:HGNC Symbol;Acc:HGNC:48840]	lncRNA	18	5718	down
ENSG00000271917	3.53833	-1.07057	0.429641	-2.49177	0.012711	0.0448274		novel transcript	lncRNA	1	1517	down
ENSG00000250734	1.89322	-1.07036	0.433293	-2.4703	0.0134999	0.04712		novel transcript, antisense to SNX27	lncRNA	1	535	down
ENSG00000171532	63.8131	-1.07035	0.220189	-4.86105	1.17e-06	1.3e-05	NEUROD2	neuronal differentiation 2 [Source:HGNC Symbol;Acc:HGNC:7763]	protein_coding	17	9272	down
ENSG00000229719	1297.36	-1.06995	0.161575	-6.62201	3.54e-11	9.42e-10	MIR194-2HG	MIR194-2 host gene [Source:HGNC Symbol;Acc:HGNC:51946]	lncRNA	11	3647	down
ENSG00000226627	8.34468	-1.06962	0.297278	-3.59804	0.000320625	0.00190278	SHANK2-AS1	SHANK2 antisense RNA 1 [Source:HGNC Symbol;Acc:HGNC:40014]	lncRNA	11	4920	down
ENSG00000108846	2808.49	-1.06863	0.103848	-10.2903	7.79e-25	1.29e-22	ABCC3	ATP binding cassette subfamily C member 3 [Source:HGNC Symbol;Acc:HGNC:54]	protein_coding	17	19702	down
ENSG00000252172	3.50623	-1.06803	0.318201	-3.35646	0.000789477	0.00416998	RNU6-720P	RNA, U6 small nuclear 720, pseudogene [Source:HGNC Symbol;Acc:HGNC:47683]	snRNA	3	108	down
ENSG00000275465	13.2501	-1.06759	0.361395	-2.95408	0.00313598	0.0136871		uncharacterized LOC158434 [Source:NCBI gene;Acc:158434]	lncRNA	9	9515	down
ENSG00000244730	5.33569	-1.06696	0.39762	-2.68337	0.00728852	0.0280041		PHD finger protein 5A (PHF5A) pseudogene	processed_pseudogene	3	330	down
ENSG00000263167	9.09819	-1.06694	0.260026	-4.10321	4.07e-05	0.000309044		novel transcript, antisense to AATK	lncRNA	17	362	down
ENSG00000227189	5.1497	-1.06668	0.358593	-2.97462	0.00293349	0.01294		novel transcript	lncRNA	4	2165	down
ENSG00000204682	37.4479	-1.06645	0.123188	-8.6571	4.84e-18	3.35e-16	MIR1915HG	cancer susceptibility 10 [Source:HGNC Symbol;Acc:HGNC:31448]	protein_coding	10	5787	down
ENSG00000084734	42.6931	-1.06632	0.166594	-6.40071	1.55e-10	3.64e-09	GCKR	glucokinase regulator [Source:HGNC Symbol;Acc:HGNC:4196]	protein_coding	2	4878	down
ENSG00000267708	2.59755	-1.06552	0.384672	-2.76995	0.00560655	0.0223865	RDM1P3	RDM1 pseudogene 3 [Source:HGNC Symbol;Acc:HGNC:53919]	unprocessed_pseudogene	17	579	down
ENSG00000254484	3.46774	-1.06548	0.397837	-2.67817	0.00740247	0.0283714		novel transcript	lncRNA	11	422	down
ENSG00000144407	19.1037	-1.06534	0.203571	-5.23329	1.67e-07	2.22e-06	PTH2R	parathyroid hormone 2 receptor [Source:HGNC Symbol;Acc:HGNC:9609]	protein_coding	2	5666	down
ENSG00000229544	4.96344	-1.06511	0.347063	-3.06894	0.0021482	0.0098975	NKX1-2	NK1 homeobox 2 [Source:HGNC Symbol;Acc:HGNC:31652]	protein_coding	10	3211	down
ENSG00000233590	5.8032	-1.06473	0.245761	-4.33239	1.48e-05	0.000126676	LINC02640	novel transcript	lncRNA	10	882	down
ENSG00000275532	5.46404	-1.0642	0.245615	-4.33278	1.47e-05	0.000126502		novel transcript, antisense to MLLT6	lncRNA	17	486	down
ENSG00000261460	8.10468	-1.06358	0.289492	-3.67397	0.000238813	0.00146431		novel transcript, antisense to HEXA and CELF6	lncRNA	15	3148	down
ENSG00000214860	3.30216	-1.06339	0.354451	-3.0001	0.00269892	0.0120273	EVPLL	envoplakin like [Source:HGNC Symbol;Acc:HGNC:35236]	protein_coding	17	2631	down
ENSG00000205231	9.91006	-1.06304	0.342195	-3.10654	0.00189293	0.00885533	TTLL10-AS1	TTLL10 antisense RNA 1 [Source:HGNC Symbol;Acc:HGNC:41159]	lncRNA	1	3532	down
ENSG00000242173	408.277	-1.06299	0.202001	-5.26227	1.42e-07	1.92e-06	ARHGDIG	Rho GDP dissociation inhibitor gamma [Source:HGNC Symbol;Acc:HGNC:680]	protein_coding	16	3212	down
ENSG00000204539	1.38094	-1.06235	0.428878	-2.47704	0.0132478	0.0463719	CDSN	corneodesmosin [Source:HGNC Symbol;Acc:HGNC:1802]	protein_coding	6	2555	down
ENSG00000236969	72.5132	-1.06207	0.183829	-5.7775	7.58e-09	1.32e-07	GGT8P	gamma-glutamyltransferase 8 pseudogene [Source:HGNC Symbol;Acc:HGNC:33438]	unprocessed_pseudogene	2	532	down
ENSG00000285020	1.49436	-1.06098	0.417189	-2.54317	0.010985	0.0396107		SLX1 structure-specific endonuclease subunit homolog A (S. cerevisiae) (SLX1A) pseudogene	unprocessed_pseudogene	16	633	down
ENSG00000181019	2046.47	-1.06024	0.140498	-7.54627	4.48e-14	1.8e-12	NQO1	NAD(P)H quinone dehydrogenase 1 [Source:HGNC Symbol;Acc:HGNC:2874]	protein_coding	16	5521	down
ENSG00000188032	12.5821	-1.05973	0.244588	-4.3327	1.47e-05	0.000126519	C19orf67	chromosome 19 open reading frame 67 [Source:HGNC Symbol;Acc:HGNC:34354]	protein_coding	19	2412	down
ENSG00000169347	1185.63	-1.05954	0.289353	-3.66176	0.00025049	0.00152627	GP2	glycoprotein 2 [Source:HGNC Symbol;Acc:HGNC:4441]	protein_coding	16	7177	down
ENSG00000259532	4.38826	-1.05852	0.350738	-3.01798	0.00254465	0.0114412		novel transcript	lncRNA	15	472	down
ENSG00000272219	10.3999	-1.0583	0.296086	-3.57429	0.000351184	0.00206244		novel transcript, sense intronic to CUX1	lncRNA	7	1779	down
ENSG00000271579	4.20618	-1.05768	0.327824	-3.22636	0.00125376	0.00621638		novel transcript	lncRNA	12	1121	down
ENSG00000254859	9.80527	-1.05739	0.295377	-3.5798	0.000343851	0.00202564		novel transcript	lncRNA	8	498	down
ENSG00000232034	2.65815	-1.05705	0.36593	-2.88867	0.00386878	0.0163668		novel transcript	lncRNA	2	717	down
ENSG00000048540	32.734	-1.05645	0.148786	-7.10047	1.24e-12	4.15e-11	LMO3	LIM domain only 3 [Source:HGNC Symbol;Acc:HGNC:6643]	protein_coding	12	38640	down
ENSG00000287269	6.89995	-1.05626	0.29419	-3.59038	0.000330195	0.00195457		NA	lncRNA	22	1001	down
ENSG00000236267	2.48382	-1.05623	0.364114	-2.90083	0.00372177	0.0158493		novel transcript	lncRNA	11	333	down
ENSG00000227351	6.94799	-1.05613	0.311132	-3.39449	0.000687562	0.00370577	NANOGP6	Nanog homeobox pseudogene 6 [Source:HGNC Symbol;Acc:HGNC:23104]	processed_pseudogene	10	847	down
ENSG00000205323	14.2759	-1.05598	0.282405	-3.73924	0.000184574	0.00116954	SARNP	SAP domain containing ribonucleoprotein [Source:HGNC Symbol;Acc:HGNC:24432]	protein_coding	12	5239	down
ENSG00000272320	13.9852	-1.05596	0.218259	-4.8381	1.31e-06	1.44e-05		novel transcript, antisense to SLC22A23	lncRNA	6	1989	down
ENSG00000187492	19.3227	-1.05582	0.386781	-2.72976	0.00633809	0.0248417	CDHR4	cadherin related family member 4 [Source:HGNC Symbol;Acc:HGNC:34527]	protein_coding	3	4893	down
ENSG00000109101	15.2088	-1.05494	0.390805	-2.69941	0.00694623	0.026872	FOXN1	forkhead box N1 [Source:HGNC Symbol;Acc:HGNC:12765]	protein_coding	17	4639	down
ENSG00000278467	4.01204	-1.05407	0.28276	-3.7278	0.000193161	0.00121821		novel transcript	lncRNA	1	573	down
ENSG00000271806	13.881	-1.05385	0.196191	-5.37155	7.81e-08	1.11e-06		novel transcript, antisense PRKCZ	lncRNA	1	4196	down
ENSG00000177133	785.186	-1.0536	0.120616	-8.73517	2.43e-18	1.76e-16	PRDM16-DT	long intergenic non-protein coding RNA 982 [Source:HGNC Symbol;Acc:HGNC:48664]	lncRNA	1	15868	down
ENSG00000146250	8.22609	-1.05336	0.203281	-5.18179	2.2e-07	2.85e-06	PRSS35	serine protease 35 [Source:HGNC Symbol;Acc:HGNC:21387]	protein_coding	6	2444	down
ENSG00000265735	4.48051	-1.05314	0.304989	-3.45303	0.000554321	0.00307827	RN7SL5P	RNA, 7SL, cytoplasmic 5, pseudogene [Source:HGNC Symbol;Acc:HGNC:10040]	misc_RNA	9	321	down
ENSG00000278075	2.37274	-1.0526	0.349163	-3.01464	0.00257287	0.0115482		novel transcript	lncRNA	18	349	down
ENSG00000279345	14.9998	-1.05153	0.182429	-5.76407	8.21e-09	1.41e-07		novel transcript, antisense to BRD1	lncRNA	22	1757	down
ENSG00000278041	8.78726	-1.05136	0.262279	-4.00856	6.11e-05	0.000441519		novel transcript	lncRNA	20	3674	down
ENSG00000125787	4.19561	-1.05106	0.314616	-3.34077	0.000835461	0.00437796	GNRH2	gonadotropin releasing hormone 2 [Source:HGNC Symbol;Acc:HGNC:4420]	protein_coding	20	1412	down
ENSG00000287466	4.79634	-1.05091	0.389599	-2.69741	0.00698821	0.0270194		NA	lncRNA	10	2978	down
ENSG00000235112	3.90796	-1.0504	0.383823	-2.73668	0.00620634	0.0244147	HSPE1P27	heat shock protein family E (Hsp10) member 1 pseudogene 27 [Source:HGNC Symbol;Acc:HGNC:49346]	processed_pseudogene	1	296	down
ENSG00000213509	6.97557	-1.05003	0.308895	-3.3993	0.00067558	0.00364684	PPIAP16	peptidylprolyl isomerase A pseudogene 16 [Source:HGNC Symbol;Acc:HGNC:9269]	processed_pseudogene	3	487	down
ENSG00000275720	2.77074	-1.04997	0.322113	-3.25962	0.0011156	0.00561743		novel transcript	lncRNA	17	630	down
ENSG00000272491	11.0646	-1.04987	0.19814	-5.29863	1.17e-07	1.6e-06		novel transcript, antisense to SLC5A9	lncRNA	1	1674	down
ENSG00000231793	14.8321	-1.04973	0.24153	-4.34619	1.39e-05	0.000119927	DOC2GP	double C2 domain gamma pseudogene [Source:HGNC Symbol;Acc:HGNC:37962]	transcribed_unitary_pseudogene	11	5471	down
ENSG00000242866	21.1892	-1.04823	0.203791	-5.14364	2.69e-07	3.43e-06	STRC	stereocilin [Source:HGNC Symbol;Acc:HGNC:16035]	protein_coding	15	20203	down
ENSG00000279071	2.14943	-1.04726	0.409292	-2.55871	0.0105061	0.0382138		novel transcript	TEC	12	1834	down
ENSG00000231073	5.78762	-1.04681	0.270637	-3.86795	0.000109756	0.000737679		novel transcript, antisense to CERS2	lncRNA	1	368	down
ENSG00000213592	4.08857	-1.04622	0.327711	-3.19252	0.00141035	0.00689209	PPIAP42	peptidylprolyl isomerase A pseudogene 42 [Source:HGNC Symbol;Acc:HGNC:53666]	processed_pseudogene	11	487	down
ENSG00000287249	4.69149	-1.04489	0.266885	-3.91512	9.04e-05	0.000623429		NA	lncRNA	7	860	down
ENSG00000263466	20.2066	-1.04451	0.239048	-4.36948	1.25e-05	0.000109321		novel transcript, antisense to LASP1	lncRNA	17	437	down
ENSG00000242790	25.0127	-1.04395	0.256721	-4.06648	4.77e-05	0.000355031		novel transcript	lncRNA	3	444	down
ENSG00000175497	82.7646	-1.04379	0.161914	-6.44657	1.14e-10	2.76e-09	DPP10	dipeptidyl peptidase like 10 [Source:HGNC Symbol;Acc:HGNC:20823]	protein_coding	2	15125	down
ENSG00000249012	4.47412	-1.04375	0.305798	-3.4132	0.000642051	0.00349159		trypsin domain contaiing protein pseudogene	unprocessed_pseudogene	4	486	down
ENSG00000264520	3.14758	-1.04357	0.31007	-3.36559	0.000763811	0.00405546		novel transcript	lncRNA	7	368	down
ENSG00000279266	9.22422	-1.043	0.330257	-3.15815	0.00158775	0.00762228		TEC	TEC	11	3736	down
ENSG00000111879	78.6766	-1.04269	0.12599	-8.27597	1.27e-16	7.18e-15	FAM184A	family with sequence similarity 184 member A [Source:HGNC Symbol;Acc:HGNC:20991]	protein_coding	6	12772	down
ENSG00000250328	15.6085	-1.04254	0.229607	-4.54054	5.61e-06	5.38e-05		uncharacterized LOC153163 [Source:NCBI gene;Acc:153163]	lncRNA	5	4434	down
ENSG00000227512	6.64374	-1.04251	0.28423	-3.66784	0.000244611	0.00149525		novel transcript	lncRNA	9	864	down
ENSG00000166589	66.3917	-1.04243	0.164678	-6.33009	2.45e-10	5.58e-09	CDH16	cadherin 16 [Source:HGNC Symbol;Acc:HGNC:1755]	protein_coding	16	9257	down
ENSG00000212388	2.59237	-1.04229	0.413571	-2.52022	0.011728	0.041888	RNU6-796P	RNA, U6 small nuclear 796, pseudogene [Source:HGNC Symbol;Acc:HGNC:47759]	snRNA	15	107	down
ENSG00000287503	2.07584	-1.0422	0.376799	-2.76594	0.00567592	0.0226202		NA	lncRNA	15	697	down
ENSG00000113073	38.3583	-1.0416	0.322363	-3.23114	0.00123299	0.00612869	SLC4A9	solute carrier family 4 member 9 [Source:HGNC Symbol;Acc:HGNC:11035]	protein_coding	5	5976	down
ENSG00000231307	2.02771	-1.04142	0.360127	-2.8918	0.00383037	0.0162405	RPS3P2	ribosomal protein S3 pseudogene 2 [Source:HGNC Symbol;Acc:HGNC:16603]	processed_pseudogene	20	701	down
ENSG00000176884	33.7062	-1.04039	0.153954	-6.75777	1.4e-11	3.97e-10	GRIN1	glutamate ionotropic receptor NMDA type subunit 1 [Source:HGNC Symbol;Acc:HGNC:4584]	protein_coding	9	13594	down
ENSG00000228791	6.61389	-1.04031	0.257542	-4.03936	5.36e-05	0.000392456	THRB-AS1	THRB antisense RNA 1 [Source:HGNC Symbol;Acc:HGNC:44515]	lncRNA	3	9488	down
ENSG00000228487	19.5188	-1.04019	0.190051	-5.47319	4.42e-08	6.63e-07		novel transcript, antisense to RALGPS1	lncRNA	9	961	down
ENSG00000089356	48.9347	-1.03946	0.180331	-5.76421	8.2e-09	1.41e-07	FXYD3	FXYD domain containing ion transport regulator 3 [Source:HGNC Symbol;Acc:HGNC:4027]	protein_coding	19	6755	down
ENSG00000257058	4.93267	-1.03874	0.3224	-3.22189	0.0012735	0.00630301		novel transcript	lncRNA	11	391	down
ENSG00000261207	7.31197	-1.03782	0.228772	-4.53648	5.72e-06	5.47e-05		novel transcript, antisense to MAPK8IP3	lncRNA	16	565	down
ENSG00000214553	19.1016	-1.03777	0.184825	-5.6149	1.97e-08	3.14e-07	LRRC37A11P	leucine rich repeat containing 37 member A11, pseudogene [Source:HGNC Symbol;Acc:HGNC:43815]	transcribed_unprocessed_pseudogene	17	9770	down
ENSG00000143194	12.79	-1.03688	0.377483	-2.74682	0.00601753	0.0237886	MAEL	maelstrom spermatogenic transposon silencer [Source:HGNC Symbol;Acc:HGNC:25929]	protein_coding	1	6397	down
ENSG00000100191	363.548	-1.03672	0.166361	-6.23175	4.61e-10	1.01e-08	SLC5A4	solute carrier family 5 member 4 [Source:HGNC Symbol;Acc:HGNC:11039]	protein_coding	22	2030	down
ENSG00000229276	4.65599	-1.03663	0.410888	-2.52291	0.011639	0.0416306	REV3L-IT1	REV3L intronic transcript 1 [Source:HGNC Symbol;Acc:HGNC:41377]	lncRNA	6	382	down
ENSG00000261186	3.60966	-1.03629	0.299746	-3.45721	0.000545789	0.00303695	LINC01238	long intergenic non-protein coding RNA 1238 [Source:HGNC Symbol;Acc:HGNC:49795]	lncRNA	2	1107	down
ENSG00000229704	20.8623	-1.03606	0.375978	-2.75565	0.00585758	0.0232487	EIF2S2P2	eukaryotic translation initiation factor 2 subunit 2 beta pseudogene 2 [Source:HGNC Symbol;Acc:HGNC:24654]	processed_pseudogene	3	982	down
ENSG00000262188	32.5758	-1.03562	0.149307	-6.93615	4.03e-12	1.24e-10	LINC01978	long intergenic non-protein coding RNA 1978 [Source:HGNC Symbol;Acc:HGNC:52806]	lncRNA	17	3116	down
ENSG00000226944	6.20205	-1.03512	0.207327	-4.99267	5.95e-07	7.08e-06		uncharacterized LOC102724450 [Source:NCBI gene;Acc:102724450]	lncRNA	1	378	down
ENSG00000064205	13.3244	-1.03509	0.275177	-3.76155	0.000168864	0.00108066	CCN5	WNT1 inducible signaling pathway protein 2 [Source:HGNC Symbol;Acc:HGNC:12770]	protein_coding	20	9012	down
ENSG00000227417	8.43812	-1.03445	0.371781	-2.78241	0.00539565	0.0216792		SNF7 domain containing 2 (SNF7DC20) pseudogene	processed_pseudogene	1	643	down
ENSG00000240015	5.5734	-1.03436	0.407639	-2.53743	0.011167	0.0401592		novel transcript	lncRNA	8	621	down
ENSG00000258735	7.56564	-1.03383	0.268957	-3.84384	0.000121126	0.000804126	LINC00637	long intergenic non-protein coding RNA 637 [Source:HGNC Symbol;Acc:HGNC:27069]	lncRNA	14	2056	down
ENSG00000241527	5.83071	-1.0328	0.311645	-3.31404	0.00091959	0.00474847	CA15P1	carbonic anhydrase 15 pseudogene 1 [Source:HGNC Symbol;Acc:HGNC:44364]	unitary_pseudogene	22	905	down
ENSG00000244067	1378.13	-1.03264	0.192647	-5.36028	8.31e-08	1.18e-06	GSTA2	glutathione S-transferase alpha 2 [Source:HGNC Symbol;Acc:HGNC:4627]	protein_coding	6	1221	down
ENSG00000209482	1.93257	-1.03242	0.333083	-3.0996	0.00193785	0.00904618	SNORD83A	small nucleolar RNA, C/D box 83A [Source:HGNC Symbol;Acc:HGNC:17131]	snoRNA	22	95	down
ENSG00000278954	4.97844	-1.03208	0.394765	-2.61442	0.00893783	0.0332692		novel transcript	TEC	17	2466	down
ENSG00000261003	6.46332	-1.03195	0.39982	-2.58104	0.00985031	0.0362135		novel transcript, overlapping to FAM120B	lncRNA	6	5187	down
ENSG00000272078	46.863	-1.03164	0.159125	-6.48322	8.98e-11	2.21e-09		novel transcript, antisense to CASZ1	lncRNA	1	7923	down
ENSG00000275371	19.8723	-1.0314	0.211626	-4.87367	1.1e-06	1.22e-05		novel transcript, antisense to GDPD3	lncRNA	16	1061	down
ENSG00000273971	22.7704	-1.03101	0.178013	-5.79177	6.96e-09	1.22e-07		novel transcript	lncRNA	16	342	down
ENSG00000234185	2.53015	-1.02963	0.392648	-2.62228	0.00873431	0.0326163		novel transcript	lncRNA	7	404	down
ENSG00000070886	21.355	-1.02925	0.263447	-3.90684	9.35e-05	0.000642672	EPHA8	EPH receptor A8 [Source:HGNC Symbol;Acc:HGNC:3391]	protein_coding	1	5936	down
ENSG00000065833	600.84	-1.02908	0.0996102	-10.3311	5.1e-25	8.75e-23	ME1	malic enzyme 1 [Source:HGNC Symbol;Acc:HGNC:6983]	protein_coding	6	3338	down
ENSG00000260808	4.3219	-1.02903	0.265087	-3.88184	0.000103668	0.000701408		novel transcript	lncRNA	11	1600	down
ENSG00000233360	10.3134	-1.02798	0.202761	-5.06993	3.98e-07	4.91e-06		uncharacterized LOC101927051 [Source:NCBI gene;Acc:101927051]	lncRNA	22	1945	down
ENSG00000285608	2.03769	-1.02793	0.398626	-2.57869	0.00991769	0.0364324		novel transcript, antisense to ARHGAP5	lncRNA	14	3938	down
ENSG00000172367	1529.8	-1.02792	0.13863	-7.41485	1.22e-13	4.64e-12	PDZD3	PDZ domain containing 3 [Source:HGNC Symbol;Acc:HGNC:19891]	protein_coding	11	14279	down
ENSG00000233445	3.28383	-1.02781	0.375334	-2.73838	0.00617422	0.0243088	RPL17P11	ribosomal protein L17 pseudogene 11 [Source:HGNC Symbol;Acc:HGNC:36509]	processed_pseudogene	2	544	down
ENSG00000184502	375.777	-1.02744	0.319071	-3.22009	0.00128152	0.00633747	GAST	gastrin [Source:HGNC Symbol;Acc:HGNC:4164]	protein_coding	17	465	down
ENSG00000286722	6.63324	-1.02719	0.251744	-4.08029	4.5e-05	0.000336742		NA	lncRNA	7	2423	down
ENSG00000250564	13.886	-1.02717	0.199549	-5.14746	2.64e-07	3.37e-06		novel transcript	lncRNA	5	1643	down
ENSG00000285155	3.06945	-1.02717	0.415072	-2.47467	0.0133358	0.0466523		novel transcript	lncRNA	2	2265	down
ENSG00000263624	2.1085	-1.02697	0.411063	-2.49833	0.0124781	0.0441549		novel transcript	lncRNA	17	1231	down
ENSG00000187144	27.4434	-1.02682	0.308738	-3.32586	0.000881468	0.00458337	SPATA21	spermatogenesis associated 21 [Source:HGNC Symbol;Acc:HGNC:28026]	protein_coding	1	7562	down
ENSG00000277020	12.774	-1.02607	0.196695	-5.21657	1.82e-07	2.41e-06		novel transcript, antisense to IFT88	lncRNA	13	1041	down
ENSG00000250574	6.4695	-1.02603	0.404744	-2.53501	0.0112444	0.0403888		sulfiredoxin 1 homolog (S. cerevisiae) (SRXN1) pseudogene	processed_pseudogene	5	327	down
ENSG00000286899	3.53374	-1.02581	0.375703	-2.73039	0.00632603	0.0247991		NA	lncRNA	1	1802	down
ENSG00000188747	439.384	-1.02535	0.118946	-8.62036	6.67e-18	4.55e-16	NOXA1	NADPH oxidase activator 1 [Source:HGNC Symbol;Acc:HGNC:10668]	protein_coding	9	2193	down
ENSG00000280217	4.5369	-1.02524	0.336424	-3.04746	0.00230783	0.0105181		novel transcript	TEC	12	2013	down
ENSG00000267222	8.45858	-1.02511	0.276612	-3.70595	0.000210597	0.00131251		novel transcript	lncRNA	17	684	down
ENSG00000224721	142.785	-1.02354	0.146673	-6.97834	2.99e-12	9.4e-11		uncharacterized LOC102724153 [Source:NCBI gene;Acc:102724153]	lncRNA	14	2159	down
ENSG00000172425	36.7911	-1.02342	0.176495	-5.79856	6.69e-09	1.17e-07	TTC36	tetratricopeptide repeat domain 36 [Source:HGNC Symbol;Acc:HGNC:33708]	protein_coding	11	1908	down
ENSG00000108352	2395.64	-1.02264	0.0947064	-10.798	3.52e-27	8.59e-25	RAPGEFL1	Rap guanine nucleotide exchange factor like 1 [Source:HGNC Symbol;Acc:HGNC:17428]	protein_coding	17	11456	down
ENSG00000204963	7.7678	-1.0215	0.296133	-3.44945	0.000561728	0.00311401	PCDHA7	protocadherin alpha 7 [Source:HGNC Symbol;Acc:HGNC:8673]	protein_coding	5	8261	down
ENSG00000278932	3.82183	-1.02108	0.296688	-3.44159	0.000578303	0.00319233		uncharacterized LOC101930100 [Source:NCBI gene;Acc:101930100]	lncRNA	21	3382	down
ENSG00000186146	20.2125	-1.02102	0.250373	-4.07799	4.54e-05	0.000339551	DEFB131A	defensin beta 131A [Source:HGNC Symbol;Acc:HGNC:18108]	protein_coding	4	213	down
ENSG00000259685	3.57126	-1.02102	0.402097	-2.53923	0.0111096	0.0399666	IDH2-DT	IDH2 divergent transcript [Source:HGNC Symbol;Acc:HGNC:53154]	lncRNA	15	652	down
ENSG00000232059	2.66169	-1.02048	0.308634	-3.30645	0.000944879	0.00485921		ribosomal protein L37 (RPL37) pseudogene	processed_pseudogene	1	289	down
ENSG00000183324	3.98894	-1.01909	0.248781	-4.09634	4.2e-05	0.000317319	REC114	REC114 meiotic recombination protein [Source:HGNC Symbol;Acc:HGNC:25065]	protein_coding	15	1179	down
ENSG00000266950	3.81495	-1.01908	0.358157	-2.84533	0.00443647	0.0183846		novel transcript	lncRNA	19	408	down
ENSG00000277602	2.93372	-1.01893	0.367834	-2.77008	0.00560421	0.0223793		novel transcript	lncRNA	16	242	down
ENSG00000258593	19.701	-1.01873	0.199283	-5.11199	3.19e-07	4.01e-06		novel transcript, antisense to KIAA0284	lncRNA	14	1045	down
ENSG00000279770	1.81827	-1.0186	0.370483	-2.74938	0.00597079	0.0236239	LINC00552	long intergenic non-protein coding RNA 552 [Source:HGNC Symbol;Acc:HGNC:43692]	TEC	13	2579	down
ENSG00000286505	8.36815	-1.01835	0.285535	-3.56645	0.000361855	0.00211497		NA	lncRNA	15	2184	down
ENSG00000238405	7.23477	-1.01808	0.259262	-3.92684	8.61e-05	0.000598321	RNA5SP311	RNA, 5S ribosomal pseudogene 311 [Source:HGNC Symbol;Acc:HGNC:43211]	rRNA_pseudogene	10	116	down
ENSG00000144410	6.02852	-1.01767	0.236496	-4.30313	1.68e-05	0.000142481	CPO	carboxypeptidase O [Source:HGNC Symbol;Acc:HGNC:21011]	protein_coding	2	1209	down
ENSG00000226699	9.62757	-1.01748	0.213657	-4.76224	1.91e-06	2.03e-05		novel transcript, antisense to PRAP1	lncRNA	10	184	down
ENSG00000171658	36.5209	-1.01747	0.181794	-5.59682	2.18e-08	3.46e-07	NMRAL2P	NmrA like redox sensor 2, pseudogene [Source:HGNC Symbol;Acc:HGNC:52332]	transcribed_unprocessed_pseudogene	3	4577	down
ENSG00000153446	212.778	-1.0173	0.241369	-4.21473	2.5e-05	0.000201972	C16orf89	chromosome 16 open reading frame 89 [Source:HGNC Symbol;Acc:HGNC:28687]	protein_coding	16	4463	down
ENSG00000267313	11.2978	-1.01697	0.329043	-3.0907	0.00199684	0.00928832		keratoconus gene 6 [Source:NCBI gene;Acc:641516]	lncRNA	18	7176	down
ENSG00000235145	6.63484	-1.01579	0.322411	-3.1506	0.00162933	0.0077916	RPSAP16	ribosomal protein SA pseudogene 16 [Source:HGNC Symbol;Acc:HGNC:35478]	processed_pseudogene	1	821	down
ENSG00000258917	5.14186	-1.01575	0.396522	-2.56165	0.0104177	0.0379452	ZMYND19P1	zinc finger MYND-type containing 19 pseudogene 1 [Source:HGNC Symbol;Acc:HGNC:44540]	processed_pseudogene	14	787	down
ENSG00000115592	13.6363	-1.01544	0.304687	-3.33274	0.000859957	0.00448605	PRKAG3	protein kinase AMP-activated non-catalytic subunit gamma 3 [Source:HGNC Symbol;Acc:HGNC:9387]	protein_coding	2	5650	down
ENSG00000287532	5.64124	-1.015	0.359477	-2.82353	0.00474978	0.0194626		NA	lncRNA	1	1352	down
ENSG00000227528	4.98276	-1.01491	0.405458	-2.50312	0.0123104	0.043669	DIAPH3-AS1	DIAPH3 antisense RNA 1 [Source:HGNC Symbol;Acc:HGNC:39915]	lncRNA	13	1140	down
ENSG00000258471	4.53337	-1.01462	0.350835	-2.892	0.003828	0.0162322		uncharacterized LOC101929718 [Source:NCBI gene;Acc:101929718]	lncRNA	14	2323	down
ENSG00000272734	80.6396	-1.01437	0.140662	-7.21142	5.54e-13	1.93e-11	ADIRF-AS1	ADIRF antisense RNA 1 [Source:HGNC Symbol;Acc:HGNC:45127]	lncRNA	10	9156	down
ENSG00000197415	11.74	-1.01395	0.351594	-2.88387	0.00392826	0.0165681	VEPH1	ventricular zone expressed PH domain containing 1 [Source:HGNC Symbol;Acc:HGNC:25735]	protein_coding	3	13322	down
ENSG00000261442	9.38175	-1.01392	0.250024	-4.05531	5.01e-05	0.000369466		novel transcript, antisense to MGRN1	lncRNA	16	1543	down
ENSG00000267056	21.3993	-1.01383	0.37036	-2.73741	0.00619257	0.0243674		inositol polyphosphate multikinase (IPMK) pseudogene	processed_pseudogene	19	1243	down
ENSG00000241359	3.07932	-1.01372	0.30176	-3.35937	0.000781191	0.00412883	SYNPR-AS1	SYNPR antisense RNA 1 [Source:HGNC Symbol;Acc:HGNC:40774]	lncRNA	3	558	down
ENSG00000250286	4.80416	-1.0133	0.28282	-3.58283	0.000339895	0.00200498		uncharacterized LOC105371824 [Source:NCBI gene;Acc:105371824]	lncRNA	17	2568	down
ENSG00000258311	26.249	-1.01293	0.135123	-7.49632	6.56e-14	2.58e-12		BLOC1S1-RDH5 readthrough [Source:NCBI gene;Acc:100528022]	protein_coding	12	5151	down
ENSG00000108465	155.636	-1.01287	0.179635	-5.63847	1.72e-08	2.78e-07	CDK5RAP3	CDK5 regulatory subunit associated protein 3 [Source:HGNC Symbol;Acc:HGNC:18673]	protein_coding	17	20217	down
ENSG00000152154	34.8163	-1.01244	0.176752	-5.72801	1.02e-08	1.72e-07	TMEM178A	transmembrane protein 178A [Source:HGNC Symbol;Acc:HGNC:28517]	protein_coding	2	4823	down
ENSG00000255226	4.41188	-1.01209	0.363798	-2.78202	0.00540219	0.0216968	LINC02690	novel transcript	lncRNA	11	3553	down
ENSG00000263126	10.4956	-1.01158	0.225716	-4.48165	7.41e-06	6.91e-05		novel transcript	lncRNA	16	3907	down
ENSG00000250271	42.9306	-1.01151	0.188842	-5.35638	8.49e-08	1.2e-06		arylacetamide deacetylase (esterase) (AADAC) pseudogene	transcribed_unprocessed_pseudogene	3	523	down
ENSG00000265261	6.22511	-1.01142	0.3268	-3.09493	0.00196862	0.00917137		exportin, tRNA (nuclear export receptor for tRNAs) (XPOT) pseudogene	processed_pseudogene	18	2747	down
ENSG00000257086	28.392	-1.0113	0.158288	-6.38897	1.67e-10	3.92e-09		novel transcript	lncRNA	11	853	down
ENSG00000262020	5.73843	-1.01084	0.377258	-2.67945	0.00737431	0.0282808		novel transcript, antisense to CLEC16A	lncRNA	16	610	down
ENSG00000258752	15.5467	-1.01055	0.234847	-4.30302	1.68e-05	0.000142526		novel transcript, antisense to FOXN3	lncRNA	14	3904	down
ENSG00000264273	4.71344	-1.01041	0.382782	-2.63965	0.00829926	0.0312461		novel transcript, antisense to PRPSAP2	lncRNA	17	463	down
ENSG00000142102	2457.22	-1.00887	0.175034	-5.76382	8.22e-09	1.42e-07	PGGHG	protein-glucosylgalactosylhydroxylysine glucosidase [Source:HGNC Symbol;Acc:HGNC:26210]	protein_coding	11	15221	down
ENSG00000225928	9.53598	-1.00883	0.364411	-2.76839	0.00563334	0.0224741	CACYBPP1	calcyclin binding protein pseudogene 1 [Source:HGNC Symbol;Acc:HGNC:45122]	processed_pseudogene	10	684	down
ENSG00000235669	1.46266	-1.00783	0.385193	-2.61642	0.00888583	0.033117		uncharacterized LOC102724484 [Source:NCBI gene;Acc:102724484]	lncRNA	7	798	down
ENSG00000250978	4.19589	-1.00757	0.270923	-3.71902	0.000199997	0.00125545		uncharacterized LOC101928819 [Source:NCBI gene;Acc:101928819]	lncRNA	5	974	down
ENSG00000267466	4.33864	-1.00754	0.306267	-3.28973	0.00100284	0.00510946		novel transcript	lncRNA	17	1767	down
ENSG00000279432	23.2136	-1.0074	0.167955	-5.99803	2e-09	3.87e-08		novel transcript	TEC	17	3122	down
ENSG00000269304	8.09944	-1.00738	0.302652	-3.3285	0.000873154	0.00454524	FKBP1AP1	FK506 binding protein 1A pseudogene 1 [Source:HGNC Symbol;Acc:HGNC:3714]	processed_pseudogene	19	318	down
ENSG00000263883	4.10332	-1.00681	0.404238	-2.49064	0.0127515	0.0449436	EEF1DP7	eukaryotic translation elongation factor 1 delta pseudogene 7 [Source:HGNC Symbol;Acc:HGNC:51457]	transcribed_processed_pseudogene	17	513	down
ENSG00000213557	2.61828	-1.00609	0.360271	-2.7926	0.00522868	0.0210957		ribosomal protein L31 (RPL31) pseudogene	processed_pseudogene	9	380	down
ENSG00000279905	7.78198	-1.00603	0.316461	-3.17899	0.00147789	0.00717259		novel transcript	TEC	12	5658	down
ENSG00000237978	11.1733	-1.00559	0.399185	-2.51911	0.0117652	0.0420065	KCNMB2-AS1	KCNMB2 antisense RNA 1 [Source:HGNC Symbol;Acc:HGNC:51409]	lncRNA	3	5627	down
ENSG00000162032	6.38356	-1.00511	0.201588	-4.98597	6.17e-07	7.29e-06	SPSB3	splA/ryanodine receptor domain and SOCS box containing 3 [Source:HGNC Symbol;Acc:HGNC:30629]	protein_coding	16	10913	down
ENSG00000256940	6.78381	-1.00502	0.229301	-4.38299	1.17e-05	0.000103581		uncharacterized LOC105369340 [Source:NCBI gene;Acc:105369340]	lncRNA	11	1916	down
ENSG00000230613	6.47733	-1.00473	0.238164	-4.21863	2.46e-05	0.000198965	HM13-AS1	HM13 antisense RNA 1 [Source:HGNC Symbol;Acc:HGNC:41940]	lncRNA	20	489	down
ENSG00000183889	1.8424	-1.00425	0.40471	-2.48141	0.0130864	0.0459108		polycystin 1, transient receptor potential channel interacting pseudogene 1 [Source:NCBI gene;Acc:339044]	protein_coding	16	11618	down
ENSG00000275056	7.48558	-1.00419	0.271293	-3.70148	0.000214345	0.00133269		novel transcript, sense intronic to GLYR1	lncRNA	16	1091	down
ENSG00000223703	16.1262	-1.00386	0.203251	-4.93903	7.85e-07	9.06e-06		pseudogene similar to part of immunoglobulin superfamily, member 3 (IGSF3)	unprocessed_pseudogene	2	2395	down
ENSG00000165807	103.074	-1.00365	0.0902196	-11.1245	9.53e-29	2.92e-26	PPP1R36	protein phosphatase 1 regulatory subunit 36 [Source:HGNC Symbol;Acc:HGNC:20097]	protein_coding	14	5422	down
ENSG00000272701	4.31835	-1.00317	0.283385	-3.53995	0.000400208	0.0023108	MESTIT1	MEST intronic transcript 1, antisense RNA [Source:HGNC Symbol;Acc:HGNC:17991]	lncRNA	7	4254	down
ENSG00000180089	160.945	-1.00313	0.125236	-8.00998	1.15e-15	5.69e-14	TMEM86B	transmembrane protein 86B [Source:HGNC Symbol;Acc:HGNC:28448]	protein_coding	19	5179	down
ENSG00000142552	993.096	-1.00291	0.145292	-6.90275	5.1e-12	1.55e-10	RCN3	reticulocalbin 3 [Source:HGNC Symbol;Acc:HGNC:21145]	protein_coding	19	2291	down
ENSG00000262585	14.894	-1.00286	0.168177	-5.96313	2.47e-09	4.7e-08	LINC01979	long intergenic non-protein coding RNA 1979 [Source:HGNC Symbol;Acc:HGNC:52807]	lncRNA	17	5271	down
ENSG00000275894	2.96805	-1.00285	0.318251	-3.15112	0.00162648	0.00778329		novel transcript, sense intronic to SDC4	lncRNA	20	709	down
ENSG00000283627	2.03127	-1.00282	0.398285	-2.51785	0.0118074	0.042139		novel transcript	lncRNA	14	490	down
ENSG00000239247	14.5966	-1.00263	0.301872	-3.32138	0.000895724	0.00464477	RN7SL589P	RNA, 7SL, cytoplasmic 589, pseudogene [Source:HGNC Symbol;Acc:HGNC:46605]	misc_RNA	4	310	down
ENSG00000227176	1.36135	-1.00216	0.381262	-2.62854	0.00857529	0.0321433		TGF beta-inducible nuclear protein 1 (TINP1) pseudogene	processed_pseudogene	2	772	down
ENSG00000263477	2.61831	-1.00203	0.388912	-2.5765	0.00998052	0.0366227		novel transcript, antisense to SSH2	lncRNA	17	893	down
ENSG00000235852	4.11581	-1.00197	0.273006	-3.67015	0.000242412	0.00148464		novel transcript	lncRNA	2	919	down
ENSG00000271044	6.61447	-1.00157	0.255322	-3.92278	8.75e-05	0.000606774		high mobility group box 2 (HMGB2) pseudogene	processed_pseudogene	15	630	down
ENSG00000242515	468.539	-1.00093	0.168623	-5.9359	2.92e-09	5.45e-08	UGT1A10	UDP glucuronosyltransferase family 1 member A10 [Source:HGNC Symbol;Acc:HGNC:12531]	protein_coding	2	4033	down
ENSG00000284797	13.364	-1.00056	0.322197	-3.10542	0.00190006	0.0088837		uncharacterized LOC729966 [Source:NCBI gene;Acc:729966]	protein_coding	19	2229	down
ENSG00000196277	11.5087	-1.00047	0.269373	-3.71407	0.000203954	0.00127607	GRM7	glutamate metabotropic receptor 7 [Source:HGNC Symbol;Acc:HGNC:4599]	protein_coding	3	13938	down
ENSG00000236581	6.74863	-1.00033	0.202733	-4.93422	8.05e-07	9.27e-06	STARD13-AS	STARD13 antisense RNA [Source:HGNC Symbol;Acc:HGNC:40873]	lncRNA	13	20035	down
ENSG00000092067	21.6882	1.0003	0.201231	4.9709	6.66e-07	7.83e-06	CEBPE	CCAAT enhancer binding protein epsilon [Source:HGNC Symbol;Acc:HGNC:1836]	protein_coding	14	1554	up
ENSG00000219438	49.421	1.00047	0.133166	7.51295	5.78e-14	2.29e-12	TAFA5	family with sequence similarity 19 member A5, C-C motif chemokine like [Source:HGNC Symbol;Acc:HGNC:21592]	protein_coding	22	5738	up
ENSG00000105889	12.9866	1.00108	0.276512	3.6204	0.000294145	0.00176116	STEAP1B	STEAP family member 1B [Source:HGNC Symbol;Acc:HGNC:41907]	protein_coding	7	9807	up
ENSG00000185905	189.6	1.0015	0.114574	8.74109	2.31e-18	1.68e-16	C16orf54	chromosome 16 open reading frame 54 [Source:HGNC Symbol;Acc:HGNC:26649]	protein_coding	16	2569	up
ENSG00000287382	7.37482	1.00198	0.243388	4.11678	3.84e-05	0.000293315		NA	lncRNA	4	1076	up
ENSG00000242880	7.95215	1.00245	0.326623	3.06913	0.00214685	0.00989237		novel transcript	lncRNA	3	5854	up
ENSG00000164761	49.2577	1.00274	0.173963	5.76408	8.21e-09	1.41e-07	TNFRSF11B	TNF receptor superfamily member 11b [Source:HGNC Symbol;Acc:HGNC:11909]	protein_coding	8	3710	up
ENSG00000089127	4722.42	1.00282	0.119686	8.37874	5.35e-17	3.19e-15		2'-5'-oligoadenylate synthetase 1 [Source:HGNC Symbol;Acc:HGNC:8086]	protein_coding	12	9326	up
ENSG00000270264	9.45088	1.00283	0.243114	4.12494	3.71e-05	0.000285044	NDUFB8P2	NADH:ubiquinone oxidoreductase subunit B8 pseudogene 2 [Source:HGNC Symbol;Acc:HGNC:33978]	processed_pseudogene	17	538	up
ENSG00000236683	1.67241	1.00289	0.375239	2.67268	0.00752469	0.0287711	HMGA1P1	high mobility group AT-hook 1 pseudogene 1 [Source:HGNC Symbol;Acc:HGNC:13321]	processed_pseudogene	X	1062	up
ENSG00000166289	327.151	1.00297	0.0913526	10.9791	4.82e-28	1.35e-25	PLEKHF1	pleckstrin homology and FYVE domain containing 1 [Source:HGNC Symbol;Acc:HGNC:20764]	protein_coding	19	4306	up
ENSG00000175463	870.208	1.00299	0.134143	7.477	7.6e-14	2.97e-12	TBC1D10C	TBC1 domain family member 10C [Source:HGNC Symbol;Acc:HGNC:24702]	protein_coding	11	12094	up
ENSG00000231181	4.27063	1.00315	0.33732	2.9739	0.0029404	0.0129636		ribosomal protein L9 (RPL9) pseudogene	processed_pseudogene	1	559	up
ENSG00000123610	9.18043	1.0032	0.249188	4.02587	5.68e-05	0.000412907	TNFAIP6	TNF alpha induced protein 6 [Source:HGNC Symbol;Acc:HGNC:11898]	protein_coding	2	1923	up
ENSG00000145113	165.642	1.00321	0.152755	6.56745	5.12e-11	1.31e-09	MUC4	mucin 4, cell surface associated [Source:HGNC Symbol;Acc:HGNC:7514]	protein_coding	3	29224	up
ENSG00000086300	104.351	1.00329	0.119802	8.37463	5.54e-17	3.29e-15	SNX10	sorting nexin 10 [Source:HGNC Symbol;Acc:HGNC:14974]	protein_coding	7	11057	up
ENSG00000121895	129.499	1.00343	0.144681	6.93542	4.05e-12	1.25e-10	TMEM156	transmembrane protein 156 [Source:HGNC Symbol;Acc:HGNC:26260]	protein_coding	4	3942	up
ENSG00000171700	342.369	1.0036	0.135655	7.3982	1.38e-13	5.23e-12	RGS19	regulator of G protein signaling 19 [Source:HGNC Symbol;Acc:HGNC:13735]	protein_coding	20	3862	up
ENSG00000011201	32.984	1.00384	0.13269	7.56529	3.87e-14	1.56e-12	ANOS1	anosmin 1 [Source:HGNC Symbol;Acc:HGNC:6211]	protein_coding	X	7766	up
ENSG00000225342	17.4791	1.00413	0.205142	4.89479	9.84e-07	1.11e-05		novel transcript, antisense to LRRK2	lncRNA	12	2425	up
ENSG00000237730	4.5987	1.00452	0.40866	2.45808	0.0139682	0.048523		ribosomal protein S5 pseudogene	processed_pseudogene	X	610	up
ENSG00000244363	21.1509	1.00471	0.179315	5.60307	2.11e-08	3.35e-07	RPL7P23	ribosomal protein L7 pseudogene 23 [Source:HGNC Symbol;Acc:HGNC:35658]	processed_pseudogene	5	747	up
ENSG00000100351	318.177	1.00515	0.112847	8.90725	5.23e-19	4.1e-17	GRAP2	GRB2 related adaptor protein 2 [Source:HGNC Symbol;Acc:HGNC:4563]	protein_coding	22	8229	up
ENSG00000125354	1055.99	1.0052	0.113572	8.85075	8.69e-19	6.67e-17	SEPTIN6	septin 6 [Source:HGNC Symbol;Acc:HGNC:15848]	protein_coding	X	9504	up
ENSG00000250366	5.66473	1.0053	0.272772	3.6855	0.000228259	0.0014087	TUNAR	TCL1 upstream neural differentiation-associated RNA [Source:HGNC Symbol;Acc:HGNC:44088]	protein_coding	14	6894	up
ENSG00000163492	22.0174	1.00582	0.189198	5.31621	1.06e-07	1.46e-06	CCDC141	coiled-coil domain containing 141 [Source:HGNC Symbol;Acc:HGNC:26821]	protein_coding	2	17938	up
ENSG00000130182	16.4349	1.00605	0.382181	2.6324	0.00847836	0.0318371	ZSCAN10	zinc finger and SCAN domain containing 10 [Source:HGNC Symbol;Acc:HGNC:12997]	protein_coding	16	12781	up
ENSG00000274964	9.41061	1.00631	0.189777	5.30258	1.14e-07	1.57e-06		novel transcript, sense intronic to BICD1	lncRNA	12	1357	up
ENSG00000211695	20.1143	1.00634	0.167881	5.99439	2.04e-09	3.95e-08	TRGV9	T cell receptor gamma variable 9 [Source:HGNC Symbol;Acc:HGNC:12295]	TR_V_gene	7	1735	up
ENSG00000172578	644.718	1.00659	0.171063	5.88434	4e-09	7.29e-08	KLHL6	kelch like family member 6 [Source:HGNC Symbol;Acc:HGNC:18653]	protein_coding	3	17282	up
ENSG00000136286	518.599	1.0067	0.117221	8.58802	8.85e-18	5.91e-16	MYO1G	myosin IG [Source:HGNC Symbol;Acc:HGNC:13880]	protein_coding	7	19242	up
ENSG00000253755	346.268	1.00697	0.329794	3.05332	0.00226326	0.0103545	IGHGP	immunoglobulin heavy constant gamma P (non-functional) [Source:HGNC Symbol;Acc:HGNC:5529]	IG_C_pseudogene	14	1178	up
ENSG00000229344	326.242	1.00712	0.239346	4.20779	2.58e-05	0.000207386	MTCO2P12	MT-CO2 pseudogene 12 [Source:HGNC Symbol;Acc:HGNC:52028]	unprocessed_pseudogene	1	682	up
ENSG00000157303	207.149	1.00746	0.13638	7.38713	1.5e-13	5.62e-12	SUSD3	sushi domain containing 3 [Source:HGNC Symbol;Acc:HGNC:28391]	protein_coding	9	2167	up
ENSG00000130589	2671.07	1.00804	0.114373	8.81359	1.21e-18	9.07e-17	HELZ2	helicase with zinc finger 2 [Source:HGNC Symbol;Acc:HGNC:30021]	protein_coding	20	16698	up
ENSG00000144908	28.319	1.00806	0.24086	4.18524	2.85e-05	0.000226209	ALDH1L1	aldehyde dehydrogenase 1 family member L1 [Source:HGNC Symbol;Acc:HGNC:3978]	protein_coding	3	21424	up
ENSG00000261222	4.60171	1.0084	0.341156	2.95584	0.00311819	0.0136194		novel transcript	lncRNA	17	5729	up
ENSG00000261644	23.922	1.00847	0.137706	7.32333	2.42e-13	8.77e-12		novel transcript, antisense to CYLD and NOD2	lncRNA	16	3446	up
ENSG00000211749	4.54206	1.0088	0.380679	2.65001	0.00804905	0.0304635	TRBV23-1	T cell receptor beta variable 23-1 (non-functional) [Source:HGNC Symbol;Acc:HGNC:12201]	TR_V_gene	7	347	up
ENSG00000166920	181.12	1.00906	0.156077	6.46512	1.01e-10	2.45e-09	C15orf48	chromosome 15 open reading frame 48 [Source:HGNC Symbol;Acc:HGNC:29898]	protein_coding	15	2297	up
ENSG00000244527	4.15276	1.00922	0.393302	2.56603	0.010287	0.0375382		ribosomal protein L21 (RPL21) pseudogene	processed_pseudogene	18	480	up
ENSG00000126882	463.32	1.00952	0.0963392	10.4788	1.08e-25	2.09e-23	FAM78A	family with sequence similarity 78 member A [Source:HGNC Symbol;Acc:HGNC:25465]	protein_coding	9	12772	up
ENSG00000213290	6.23034	1.00967	0.271621	3.71721	0.000201432	0.00126332	PGK1P2	phosphoglycerate kinase 1, pseudogene 2 [Source:HGNC Symbol;Acc:HGNC:8899]	processed_pseudogene	19	1214	up
ENSG00000166741	190.16	1.00969	0.130057	7.76348	8.26e-15	3.66e-13	NNMT	nicotinamide N-methyltransferase [Source:HGNC Symbol;Acc:HGNC:7861]	protein_coding	11	5848	up
ENSG00000158485	4.75795	1.00988	0.294963	3.42375	0.000617634	0.0033764	CD1B	CD1b molecule [Source:HGNC Symbol;Acc:HGNC:1635]	protein_coding	1	1739	up
ENSG00000147251	302.543	1.01018	0.10211	9.89305	4.46e-23	5.91e-21	DOCK11	dedicator of cytokinesis 11 [Source:HGNC Symbol;Acc:HGNC:23483]	protein_coding	X	8518	up
ENSG00000214760	5.57631	1.01153	0.283689	3.56562	0.000363001	0.00212079	RPL21P1	ribosomal protein L21 pseudogene 1 [Source:HGNC Symbol;Acc:HGNC:10314]	processed_pseudogene	12	476	up
ENSG00000287338	21.8208	1.01217	0.378565	2.67369	0.00750216	0.0287005		NA	lncRNA	1	8394	up
ENSG00000213051	2.72866	1.01309	0.377491	2.68376	0.00727987	0.0279734	RPL5P5	ribosomal protein L5 pseudogene 5 [Source:HGNC Symbol;Acc:HGNC:35564]	processed_pseudogene	1	893	up
ENSG00000228818	8.46857	1.01323	0.241817	4.19006	2.79e-05	0.000221838		proteasome 26S non-ATPase subunit 2 (PSMD2) pseudogene	processed_pseudogene	1	2720	up
ENSG00000123329	763.476	1.01347	0.113553	8.92508	4.45e-19	3.51e-17	ARHGAP9	Rho GTPase activating protein 9 [Source:HGNC Symbol;Acc:HGNC:14130]	protein_coding	12	15897	up
ENSG00000124391	7.86016	1.01391	0.348277	2.91122	0.00360018	0.0154086	IL17C	interleukin 17C [Source:HGNC Symbol;Acc:HGNC:5983]	protein_coding	16	2072	up
ENSG00000158482	6.67075	1.01433	0.368907	2.74955	0.00596768	0.0236139	SNX29P1	sorting nexin 29 pseudogene 1 [Source:HGNC Symbol;Acc:HGNC:31913]	unprocessed_pseudogene	16	1007	up
ENSG00000234743	9.12122	1.01459	0.254932	3.97986	6.9e-05	0.000491817	EIF5AP4	eukaryotic translation initiation factor 5A pseudogene 4 [Source:HGNC Symbol;Acc:HGNC:31442]	processed_pseudogene	10	465	up
ENSG00000272941	11.2805	1.01499	0.181218	5.6009	2.13e-08	3.38e-07		novel transcript, antisense to C7orf49	lncRNA	7	1145	up
ENSG00000229593	4.64101	1.01509	0.408502	2.48491	0.0129586	0.0455504	SUCLA2P3	succinate-CoA ligase ADP-forming beta subunit pseudogene 3 [Source:HGNC Symbol;Acc:HGNC:38103]	processed_pseudogene	2	1357	up
ENSG00000211696	13.6154	1.01561	0.193086	5.25992	1.44e-07	1.94e-06	TRGV8	T cell receptor gamma variable 8 [Source:HGNC Symbol;Acc:HGNC:12294]	TR_V_gene	7	468	up
ENSG00000239713	346.569	1.01573	0.0922205	11.0141	3.27e-28	9.22e-26	APOBEC3G	apolipoprotein B mRNA editing enzyme catalytic subunit 3G [Source:HGNC Symbol;Acc:HGNC:17357]	protein_coding	22	9466	up
ENSG00000235957	12.4947	1.0158	0.192773	5.2694	1.37e-07	1.86e-06	COX7CP1	cytochrome c oxidase subunit 7C pseudogene 1 [Source:HGNC Symbol;Acc:HGNC:2293]	processed_pseudogene	13	192	up
ENSG00000228668	8.06208	1.01649	0.310853	3.27	0.00107548	0.00543903	TRGV5P	T cell receptor gamma variable 5P (pseudogene) [Source:HGNC Symbol;Acc:HGNC:12291]	TR_V_pseudogene	7	354	up
ENSG00000211789	19.2057	1.01735	0.205934	4.94019	7.8e-07	9.01e-06	TRAV12-2	T cell receptor alpha variable 12-2 [Source:HGNC Symbol;Acc:HGNC:12106]	TR_V_gene	14	445	up
ENSG00000117322	1697.41	1.01814	0.337455	3.01713	0.00255181	0.0114721	CR2	complement C3d receptor 2 [Source:HGNC Symbol;Acc:HGNC:2336]	protein_coding	1	6028	up
ENSG00000138061	95.008	1.01856	0.233559	4.36105	1.29e-05	0.000113002	CYP1B1	cytochrome P450 family 1 subfamily B member 1 [Source:HGNC Symbol;Acc:HGNC:2597]	protein_coding	2	10001	up
ENSG00000211788	22.8734	1.01913	0.18084	5.63555	1.74e-08	2.82e-07	TRAV13-1	T cell receptor alpha variable 13-1 [Source:HGNC Symbol;Acc:HGNC:12108]	TR_V_gene	14	360	up
ENSG00000196427	3.97914	1.01921	0.310498	3.28252	0.00102885	0.00522603	NBPF4	NBPF member 4 [Source:HGNC Symbol;Acc:HGNC:26550]	protein_coding	1	2797	up
ENSG00000056558	349.514	1.01965	0.115703	8.81262	1.22e-18	9.13e-17	TRAF1	TNF receptor associated factor 1 [Source:HGNC Symbol;Acc:HGNC:12031]	protein_coding	9	5092	up
ENSG00000234647	12.287	1.01967	0.169725	6.00778	1.88e-09	3.66e-08		uncharacterized LOC101929420 [Source:NCBI gene;Acc:101929420]	lncRNA	6	2722	up
ENSG00000255734	9.52646	1.02056	0.391537	2.60655	0.00914608	0.0339535	HNRNPABP1	heterogeneous nuclear ribonucleoprotein A/B pseudogene 1 [Source:HGNC Symbol;Acc:HGNC:48744]	processed_pseudogene	12	734	up
ENSG00000100628	516.381	1.02104	0.0994613	10.2657	1.01e-24	1.63e-22	ASB2	ankyrin repeat and SOCS box containing 2 [Source:HGNC Symbol;Acc:HGNC:16012]	protein_coding	14	9640	up
ENSG00000163710	21.3137	1.02129	0.347464	2.93927	0.00328984	0.0142676	PCOLCE2	procollagen C-endopeptidase enhancer 2 [Source:HGNC Symbol;Acc:HGNC:8739]	protein_coding	3	8673	up
ENSG00000110076	135.253	1.02143	0.123319	8.28281	1.2e-16	6.81e-15	NRXN2	neurexin 2 [Source:HGNC Symbol;Acc:HGNC:8009]	protein_coding	11	21715	up
ENSG00000155926	540.208	1.02246	0.0966833	10.5753	3.88e-26	8.06e-24	SLA	Src like adaptor [Source:HGNC Symbol;Acc:HGNC:10902]	protein_coding	8	14501	up
ENSG00000233971	2.97917	1.0226	0.368984	2.7714	0.00558155	0.0222952	RPS20P10	ribosomal protein S20 pseudogene 10 [Source:HGNC Symbol;Acc:HGNC:36800]	processed_pseudogene	2	253	up
ENSG00000258033	6.11877	1.02279	0.390013	2.62246	0.00872972	0.0326079		sorting nexin 5 (SNX5) pseudogene	unprocessed_pseudogene	12	1256	up
ENSG00000180096	595.169	1.02312	0.107936	9.47896	2.57e-21	2.74e-19	SEPTIN1	septin 1 [Source:HGNC Symbol;Acc:HGNC:2879]	protein_coding	16	8544	up
ENSG00000242169	6.05233	1.02349	0.315667	3.2423	0.00118567	0.00591816		ribosomal protein L7a (RPL7A) pseudogene	processed_pseudogene	4	649	up
ENSG00000171241	198.358	1.0235	0.12775	8.01168	1.13e-15	5.62e-14	SHCBP1	SHC binding and spindle associated 1 [Source:HGNC Symbol;Acc:HGNC:29547]	protein_coding	16	8801	up
ENSG00000246363	4.45752	1.0238	0.392918	2.60564	0.0091702	0.034037	LINC02458	long intergenic non-protein coding RNA 2458 [Source:HGNC Symbol;Acc:HGNC:53394]	lncRNA	12	6941	up
ENSG00000203999	5.5802	1.02412	0.226078	4.52996	5.9e-06	5.62e-05	LINC01270	long intergenic non-protein coding RNA 1270 [Source:HGNC Symbol;Acc:HGNC:27658]	lncRNA	20	19684	up
ENSG00000196209	44.0626	1.02422	0.160555	6.37925	1.78e-10	4.15e-09	SIRPB2	signal regulatory protein beta 2 [Source:HGNC Symbol;Acc:HGNC:16247]	protein_coding	20	8268	up
ENSG00000135114	832.993	1.02426	0.185629	5.51779	3.43e-08	5.24e-07	OASL	2'-5'-oligoadenylate synthetase like [Source:HGNC Symbol;Acc:HGNC:8090]	protein_coding	12	5639	up
ENSG00000256690	3.56547	1.02472	0.350906	2.92023	0.00349778	0.0150366		uncharacterized LOC105369332 [Source:NCBI gene;Acc:105369332]	lncRNA	11	1122	up
ENSG00000107593	31.9214	1.02475	0.185115	5.53576	3.1e-08	4.77e-07	PKD2L1	polycystin 2 like 1, transient receptor potential cation channel [Source:HGNC Symbol;Acc:HGNC:9011]	protein_coding	10	6044	up
ENSG00000224594	7.29293	1.02692	0.279697	3.67154	0.000241096	0.00147766	RPL29P19	ribosomal protein L29 pseudogene 19 [Source:HGNC Symbol;Acc:HGNC:35508]	processed_pseudogene	8	460	up
ENSG00000227939	43.0804	1.0275	0.184469	5.57006	2.55e-08	3.99e-07	RPL3P2	ribosomal protein L3 pseudogene 2 [Source:HGNC Symbol;Acc:HGNC:17834]	processed_pseudogene	6	1203	up
ENSG00000249740	21.5962	1.02767	0.222422	4.62036	3.83e-06	3.8e-05	OSMR-AS1	OSMR antisense RNA 1 (head to head) [Source:HGNC Symbol;Acc:HGNC:50296]	lncRNA	5	5821	up
ENSG00000260398	1.51471	1.02802	0.411631	2.49744	0.0125093	0.0442358		novel transcript, overlapping to PKIA	lncRNA	8	3754	up
ENSG00000241666	31.4516	1.0289	0.258069	3.98691	6.69e-05	0.00047908		novel transcript	lncRNA	1	2523	up
ENSG00000066294	336.595	1.03041	0.109968	9.37016	7.24e-21	7.28e-19	CD84	CD84 molecule [Source:HGNC Symbol;Acc:HGNC:1704]	protein_coding	1	18500	up
ENSG00000276557	16.0119	1.0309	0.176962	5.82554	5.69e-09	1.01e-07	TRBV18	T cell receptor beta variable 18 [Source:HGNC Symbol;Acc:HGNC:12193]	TR_V_gene	7	428	up
ENSG00000126467	35.9649	1.03127	0.224543	4.59275	4.37e-06	4.28e-05	TSKS	testis specific serine kinase substrate [Source:HGNC Symbol;Acc:HGNC:30719]	protein_coding	19	2841	up
ENSG00000258016	7.63669	1.03218	0.233408	4.42223	9.77e-06	8.83e-05	HIGD1AP1	HIG1 hypoxia inducible domain family member 1A pseudogene 1 [Source:HGNC Symbol;Acc:HGNC:22804]	processed_pseudogene	12	275	up
ENSG00000251002	13.7466	1.03227	0.195138	5.28992	1.22e-07	1.67e-06		novel transcript, antisense to IG_gene_cluster	lncRNA	14	17086	up
ENSG00000196862	2.05588	1.03236	0.402287	2.56623	0.0102812	0.0375232	RGPD4	RANBP2-like and GRIP domain containing 4 [Source:HGNC Symbol;Acc:HGNC:32417]	protein_coding	2	5464	up
ENSG00000152315	31.1403	1.03248	0.15511	6.65645	2.81e-11	7.58e-10	KCNK13	potassium two pore domain channel subfamily K member 13 [Source:HGNC Symbol;Acc:HGNC:6275]	protein_coding	14	2289	up
ENSG00000213492	5.99201	1.03276	0.240283	4.29811	1.72e-05	0.000145337	NT5C3AP1	5'-nucleotidase, cytosolic IIIA pseudogene 1 [Source:HGNC Symbol;Acc:HGNC:18530]	transcribed_processed_pseudogene	4	2675	up
ENSG00000271590	9.48817	1.03287	0.335008	3.08313	0.00204835	0.00950565		novel transcript	lncRNA	2	1482	up
ENSG00000228462	9.78168	1.03325	0.395892	2.60993	0.00905607	0.0336501	RPS19P7	ribosomal protein S19 pseudogene 7 [Source:HGNC Symbol;Acc:HGNC:35550]	processed_pseudogene	10	396	up
ENSG00000187848	15.1484	1.03366	0.331588	3.1173	0.00182519	0.00858942	P2RX2	purinergic receptor P2X 2 [Source:HGNC Symbol;Acc:HGNC:15459]	protein_coding	12	4635	up
ENSG00000055163	930.924	1.0337	0.112046	9.22567	2.82e-20	2.64e-18	CYFIP2	cytoplasmic FMR1 interacting protein 2 [Source:HGNC Symbol;Acc:HGNC:13760]	protein_coding	5	20345	up
ENSG00000196604	5.7827	1.03374	0.369107	2.80064	0.00510007	0.0206546	POTEF	POTE ankyrin domain family member F [Source:HGNC Symbol;Acc:HGNC:33905]	protein_coding	2	4823	up
ENSG00000286872	6.26862	1.03397	0.393407	2.62824	0.00858283	0.0321687		NA	lncRNA	15	6173	up
ENSG00000214019	2.24426	1.03415	0.2994	3.45407	0.000552201	0.00306772		RNA-binding region (RNP1, RRM) containing 2 (RNPC2) pseudogene	processed_pseudogene	X	1590	up
ENSG00000258955	5.49695	1.03464	0.269873	3.83378	0.000126188	0.000832835	LINC00519	long intergenic non-protein coding RNA 519 [Source:HGNC Symbol;Acc:HGNC:19838]	lncRNA	14	1729	up
ENSG00000117091	255.398	1.03483	0.143772	7.19769	6.12e-13	2.12e-11	CD48	CD48 molecule [Source:HGNC Symbol;Acc:HGNC:1683]	protein_coding	1	4087	up
ENSG00000234693	12.4612	1.03499	0.390543	2.65012	0.00804642	0.0304563		uncharacterized LOC100506175 [Source:NCBI gene;Acc:100506175]	lncRNA	20	1177	up
ENSG00000213082	13.6277	1.03502	0.297509	3.47895	0.000503381	0.00282736	PPP1R14BP2	protein phosphatase 1 regulatory inhibitor subunit 14B pseudogene 2 [Source:HGNC Symbol;Acc:HGNC:16329]	processed_pseudogene	2	444	up
ENSG00000266094	918.534	1.03505	0.107588	9.62053	6.55e-22	7.55e-20	RASSF5	Ras association domain family member 5 [Source:HGNC Symbol;Acc:HGNC:17609]	protein_coding	1	23184	up
ENSG00000169194	7.51988	1.03622	0.386027	2.68433	0.00726748	0.0279284	IL13	interleukin 13 [Source:HGNC Symbol;Acc:HGNC:5973]	protein_coding	5	5215	up
ENSG00000170425	14.1465	1.0367	0.187023	5.54319	2.97e-08	4.59e-07	ADORA2B	adenosine A2b receptor [Source:HGNC Symbol;Acc:HGNC:264]	protein_coding	17	3610	up
ENSG00000124256	525.365	1.03684	0.116221	8.92131	4.61e-19	3.62e-17	ZBP1	Z-DNA binding protein 1 [Source:HGNC Symbol;Acc:HGNC:16176]	protein_coding	20	11444	up
ENSG00000170835	218.893	1.03789	0.259863	3.994	6.5e-05	0.000466642	CEL	carboxyl ester lipase [Source:HGNC Symbol;Acc:HGNC:1848]	protein_coding	9	2384	up
ENSG00000224426	1.69687	1.03802	0.395172	2.62675	0.00862039	0.0322742	SLC31A1P1	solute carrier family 31 member 1 pseudogene 1 [Source:HGNC Symbol;Acc:HGNC:17124]	processed_pseudogene	3	567	up
ENSG00000230524	6.36363	1.03823	0.386473	2.68642	0.0072222	0.0277758	COL6A4P1	collagen type VI alpha 4 pseudogene 1 [Source:HGNC Symbol;Acc:HGNC:33484]	transcribed_unprocessed_pseudogene	3	6315	up
ENSG00000176177	10.1975	1.03828	0.317169	3.27358	0.00106195	0.00537603	ENTHD1	ENTH domain containing 1 [Source:HGNC Symbol;Acc:HGNC:26352]	protein_coding	22	3164	up
ENSG00000183298	9.66005	1.03837	0.248567	4.17741	2.95e-05	0.000232941	RPSAP19	ribosomal protein SA pseudogene 19 [Source:HGNC Symbol;Acc:HGNC:36508]	processed_pseudogene	1	880	up
ENSG00000107014	3.6362	1.03842	0.318897	3.25628	0.00112884	0.00566972	RLN2	relaxin 2 [Source:HGNC Symbol;Acc:HGNC:10027]	protein_coding	9	1661	up
ENSG00000149256	49.7615	1.03961	0.191292	5.43465	5.49e-08	8.09e-07	TENM4	teneurin transmembrane protein 4 [Source:HGNC Symbol;Acc:HGNC:29945]	protein_coding	11	18627	up
ENSG00000123685	64.0799	1.03963	0.121456	8.55971	1.13e-17	7.46e-16	BATF3	basic leucine zipper ATF-like transcription factor 3 [Source:HGNC Symbol;Acc:HGNC:28915]	protein_coding	1	3236	up
ENSG00000007174	63.6201	1.03966	0.202579	5.13213	2.86e-07	3.63e-06	DNAH9	dynein axonemal heavy chain 9 [Source:HGNC Symbol;Acc:HGNC:2953]	protein_coding	17	25713	up
ENSG00000172159	452.623	1.03977	0.0992902	10.4721	1.16e-25	2.21e-23	FRMD3	FERM domain containing 3 [Source:HGNC Symbol;Acc:HGNC:24125]	protein_coding	9	11781	up
ENSG00000153283	659.17	1.04013	0.0954201	10.9005	1.15e-27	3.05e-25	CD96	CD96 molecule [Source:HGNC Symbol;Acc:HGNC:16892]	protein_coding	3	10023	up
ENSG00000251661	16.9096	1.04066	0.213101	4.88343	1.04e-06	1.17e-05		novel transcript, antisense to IFITM3	lncRNA	11	2551	up
ENSG00000251301	64.5233	1.04067	0.14183	7.33746	2.18e-13	7.96e-12	LINC02384	long intergenic non-protein coding RNA 2384 [Source:HGNC Symbol;Acc:HGNC:53308]	lncRNA	12	7581	up
ENSG00000182487	104.476	1.04273	0.1588	6.56633	5.16e-11	1.32e-09	NCF1B	neutrophil cytosolic factor 1B pseudogene [Source:HGNC Symbol;Acc:HGNC:32522]	transcribed_unprocessed_pseudogene	7	3565	up
ENSG00000138795	113.142	1.04281	0.158734	6.56955	5.05e-11	1.3e-09	LEF1	lymphoid enhancer binding factor 1 [Source:HGNC Symbol;Acc:HGNC:6551]	protein_coding	4	17211	up
ENSG00000261502	15.7464	1.04342	0.423603	2.46321	0.0137699	0.0479259		novel transcript	lncRNA	16	6507	up
ENSG00000214185	2.95817	1.04347	0.368165	2.83426	0.00459323	0.0189311	XPOTP1	exportin for tRNA pseudogene 1 [Source:HGNC Symbol;Acc:HGNC:16586]	processed_pseudogene	20	2398	up
ENSG00000211796	6.84495	1.04372	0.223893	4.6617	3.14e-06	3.17e-05	TRAV16	T cell receptor alpha variable 16 [Source:HGNC Symbol;Acc:HGNC:12112]	TR_V_gene	14	329	up
ENSG00000068831	455.541	1.04451	0.199758	5.22887	1.71e-07	2.27e-06	RASGRP2	RAS guanyl releasing protein 2 [Source:HGNC Symbol;Acc:HGNC:9879]	protein_coding	11	13569	up
ENSG00000206432	27.6171	1.04542	0.231192	4.52187	6.13e-06	5.83e-05	TMEM200C	transmembrane protein 200C [Source:HGNC Symbol;Acc:HGNC:37208]	protein_coding	18	12558	up
ENSG00000172965	136.345	1.04543	0.0802377	13.0292	8.35e-39	8.71e-36	MIR4435-2HG	MIR4435-2 host gene [Source:HGNC Symbol;Acc:HGNC:35163]	lncRNA	2	56867	up
ENSG00000241525	5.10671	1.04543	0.367389	2.84558	0.00443305	0.0183776		uncharacterized LOC105371430 [Source:NCBI gene;Acc:105371430]	lncRNA	17	1688	up
ENSG00000198156	4.49671	1.0457	0.335279	3.11889	0.00181533	0.00855171	NPIPB6	nuclear pore complex interacting protein family member B6 [Source:HGNC Symbol;Acc:HGNC:37454]	protein_coding	16	2135	up
ENSG00000226666	5.72572	1.04589	0.239917	4.35939	1.3e-05	0.000113791	HSPA9P1	heat shock protein family A (Hsp70) member 9 pseudogene 1 [Source:HGNC Symbol;Acc:HGNC:24915]	processed_pseudogene	2	2029	up
ENSG00000175093	17.3726	1.0468	0.280289	3.73471	0.000187929	0.00118756	SPSB4	splA/ryanodine receptor domain and SOCS box containing 4 [Source:HGNC Symbol;Acc:HGNC:30630]	protein_coding	3	5828	up
ENSG00000165178	201.549	1.04689	0.159378	6.56864	5.08e-11	1.31e-09	NCF1C	neutrophil cytosolic factor 1C pseudogene [Source:HGNC Symbol;Acc:HGNC:32523]	unprocessed_pseudogene	7	1427	up
ENSG00000104490	260.858	1.04714	0.0924626	11.325	9.86e-30	3.52e-27	NCALD	neurocalcin delta [Source:HGNC Symbol;Acc:HGNC:7655]	protein_coding	8	21962	up
ENSG00000232815	47.3458	1.04729	0.127713	8.20029	2.4e-16	1.29e-14	DUX4L50	double homeobox 4 like 50 (pseudogene) [Source:HGNC Symbol;Acc:HGNC:51788]	unprocessed_pseudogene	9	715	up
ENSG00000256338	29.5574	1.04777	0.179158	5.84829	4.97e-09	8.9e-08	RPL41P2	ribosomal protein L41 pseudogene 2 [Source:HGNC Symbol;Acc:HGNC:10357]	processed_pseudogene	15	409	up
ENSG00000188015	7.18109	1.04781	0.260604	4.0207	5.8e-05	0.000421345	S100A3	S100 calcium binding protein A3 [Source:HGNC Symbol;Acc:HGNC:10493]	protein_coding	1	1175	up
ENSG00000265975	7.60862	1.04794	0.19644	5.33464	9.57e-08	1.34e-06		novel transcript	lncRNA	17	557	up
ENSG00000140853	1754.31	1.04825	0.0978351	10.7145	8.7e-27	2.04e-24	NLRC5	NLR family CARD domain containing 5 [Source:HGNC Symbol;Acc:HGNC:29933]	protein_coding	16	29664	up
ENSG00000231989	9.23437	1.04837	0.212899	4.92428	8.47e-07	9.7e-06	PPP1R2B	PPP1R2 family member B [Source:HGNC Symbol;Acc:HGNC:16318]	protein_coding	5	1991	up
ENSG00000211623	5.07856	1.04864	0.358051	2.92874	0.00340335	0.014679	IGKV2D-26	immunoglobulin kappa variable 2D-26 [Source:HGNC Symbol;Acc:HGNC:5798]	IG_V_gene	2	390	up
ENSG00000213816	6.88631	1.04897	0.378183	2.77372	0.00554197	0.0221626	CNN2P4	calponin 2 pseudogene 4 [Source:HGNC Symbol;Acc:HGNC:39529]	processed_pseudogene	9	904	up
ENSG00000171126	16.57	1.05001	0.226697	4.63176	3.63e-06	3.61e-05	KCNG3	potassium voltage-gated channel modifier subfamily G member 3 [Source:HGNC Symbol;Acc:HGNC:18306]	protein_coding	2	7365	up
ENSG00000231351	3.35436	1.05047	0.332332	3.16092	0.00157273	0.00755991		WW domain binding protein 1 (WBP1) pseudogene	processed_pseudogene	2	505	up
ENSG00000220157	5.35258	1.05049	0.288934	3.63575	0.000277173	0.00167177	HNRNPA1P12	heterogeneous nuclear ribonucleoprotein A1 pseudogene 12 [Source:HGNC Symbol;Acc:HGNC:39130]	processed_pseudogene	5	961	up
ENSG00000188313	1915.56	1.05061	0.104688	10.0356	1.06e-23	1.54e-21	PLSCR1	phospholipid scramblase 1 [Source:HGNC Symbol;Acc:HGNC:9092]	protein_coding	3	11246	up
ENSG00000230580	2.17404	1.05077	0.354676	2.96263	0.00305026	0.0133675		ribosomal protein L19 (RPL19) pseudogene	processed_pseudogene	2	498	up
ENSG00000251009	2.66947	1.05146	0.35212	2.98609	0.00282565	0.0125185		novel transcript	lncRNA	4	762	up
ENSG00000256633	2.46616	1.05148	0.372177	2.82521	0.00472499	0.0193706		novel transcript	lncRNA	11	664	up
ENSG00000122728	12.1473	1.05272	0.346235	3.04047	0.0023621	0.0107349	TAF1L	TATA-box binding protein associated factor 1 like [Source:HGNC Symbol;Acc:HGNC:18056]	protein_coding	9	6216	up
ENSG00000165376	1986.21	1.05278	0.156235	6.73843	1.6e-11	4.49e-10	CLDN2	claudin 2 [Source:HGNC Symbol;Acc:HGNC:2041]	protein_coding	X	6219	up
ENSG00000115525	255.886	1.05294	0.0885881	11.8858	1.4e-32	7.23e-30	ST3GAL5	ST3 beta-galactoside alpha-2,3-sialyltransferase 5 [Source:HGNC Symbol;Acc:HGNC:10872]	protein_coding	2	76746	up
ENSG00000184344	8.72254	1.05335	0.361561	2.91334	0.00357589	0.0153267	GDF3	growth differentiation factor 3 [Source:HGNC Symbol;Acc:HGNC:4218]	protein_coding	12	1236	up
ENSG00000224094	26.5686	1.05379	0.229327	4.59514	4.32e-06	4.24e-05	RPS24P8	ribosomal protein S24 pseudogene 8 [Source:HGNC Symbol;Acc:HGNC:37016]	processed_pseudogene	3	402	up
ENSG00000122420	52.2186	1.05413	0.151575	6.9545	3.54e-12	1.1e-10	PTGFR	prostaglandin F receptor [Source:HGNC Symbol;Acc:HGNC:9600]	protein_coding	1	13222	up
ENSG00000241429	20.58	1.05494	0.213653	4.93765	7.91e-07	9.12e-06	EEF1A1P25	eukaryotic translation elongation factor 1 alpha 1 pseudogene 25 [Source:HGNC Symbol;Acc:HGNC:37898]	processed_pseudogene	3	1267	up
ENSG00000259630	2.59349	1.05509	0.388007	2.71926	0.00654282	0.0255243		fatty acid binding protein 5 (psoriasis-associated) (FABP5) pseudogene	transcribed_processed_pseudogene	15	406	up
ENSG00000254332	7.4829	1.05517	0.211261	4.99463	5.89e-07	7.02e-06		tropomyosin 4 (TPM4) pseudogene	processed_pseudogene	8	748	up
ENSG00000090339	401.416	1.05536	0.117097	9.01276	2.01e-19	1.69e-17	ICAM1	intercellular adhesion molecule 1 [Source:HGNC Symbol;Acc:HGNC:5344]	protein_coding	19	5103	up
ENSG00000198851	1219.89	1.05549	0.101515	10.3974	2.55e-25	4.6e-23	CD3E	CD3e molecule [Source:HGNC Symbol;Acc:HGNC:1674]	protein_coding	11	7913	up
ENSG00000015285	523.444	1.0563	0.130796	8.07594	6.7e-16	3.42e-14	WAS	Wiskott-Aldrich syndrome [Source:HGNC Symbol;Acc:HGNC:12731]	protein_coding	X	4635	up
ENSG00000204252	733.879	1.05714	0.141186	7.48758	7.02e-14	2.75e-12	HLA-DOA	major histocompatibility complex, class II, DO alpha [Source:HGNC Symbol;Acc:HGNC:4936]	protein_coding	6	5782	up
ENSG00000186517	1401.8	1.05725	0.102169	10.348	4.27e-25	7.49e-23	ARHGAP30	Rho GTPase activating protein 30 [Source:HGNC Symbol;Acc:HGNC:27414]	protein_coding	1	16024	up
ENSG00000286696	2.66604	1.05735	0.412936	2.56056	0.0104503	0.0380406		NA	lncRNA	15	1684	up
ENSG00000253616	4.22474	1.05743	0.373466	2.8314	0.00463453	0.019069		novel transcript	lncRNA	8	881	up
ENSG00000041515	23.2735	1.05883	0.2706	3.91289	9.12e-05	0.000628443	MYO16	myosin XVI [Source:HGNC Symbol;Acc:HGNC:29822]	protein_coding	13	13288	up
ENSG00000237729	6.17695	1.05889	0.321297	3.29567	0.000981872	0.00501977		ribosomal protein S27 (RPS27) pseudogene	processed_pseudogene	7	252	up
ENSG00000255221	8.24722	1.05906	0.235344	4.50005	6.79e-06	6.39e-05	CARD17	caspase recruitment domain family member 17 [Source:HGNC Symbol;Acc:HGNC:33827]	protein_coding	11	1688	up
ENSG00000180353	1830.12	1.05931	0.112955	9.37815	6.71e-21	6.77e-19	HCLS1	hematopoietic cell-specific Lyn substrate 1 [Source:HGNC Symbol;Acc:HGNC:4844]	protein_coding	3	9551	up
ENSG00000258657	29.3161	1.06038	0.427699	2.47926	0.0131656	0.0461305		novel transcript, antisense to GZMB	lncRNA	14	965	up
ENSG00000227589	4.21135	1.06075	0.413278	2.56667	0.010268	0.0374915		novel transcript	lncRNA	1	754	up
ENSG00000196900	3.63292	1.0608	0.345381	3.07138	0.00213069	0.00983204	TEX43	testis expressed 43 [Source:HGNC Symbol;Acc:HGNC:33767]	protein_coding	5	810	up
ENSG00000285165	2.29646	1.06109	0.364077	2.91445	0.00356311	0.0152812		novel transcript, antisense to IKZF1	lncRNA	7	380	up
ENSG00000142748	39.5535	1.06117	0.178199	5.95498	2.6e-09	4.91e-08	FCN3	ficolin 3 [Source:HGNC Symbol;Acc:HGNC:3625]	protein_coding	1	2961	up
ENSG00000236935	13.4945	1.06184	0.195822	5.42248	5.88e-08	8.61e-07		uncharacterized LOC102723878 [Source:NCBI gene;Acc:102723878]	lncRNA	11	672	up
ENSG00000215414	11.6351	1.06226	0.1992	5.33264	9.68e-08	1.35e-06	PSMA6P1	proteasome subunit alpha 6 pseudogene 1 [Source:HGNC Symbol;Acc:HGNC:17460]	processed_pseudogene	Y	741	up
ENSG00000233183	6.35605	1.06276	0.277655	3.82762	0.000129388	0.000851397		novel transcript	lncRNA	6	22002	up
ENSG00000259394	1.62867	1.06307	0.39978	2.65914	0.00783397	0.0297764		Y box binding protein 1 (YBX1) pseudogene	processed_pseudogene	15	952	up
ENSG00000282978	10.6614	1.06383	0.209642	5.07449	3.89e-07	4.8e-06		basic transcription factor 3 (BTF3) pseudogene	processed_pseudogene	3	492	up
ENSG00000176076	2.48811	1.06456	0.381781	2.78841	0.00529674	0.0213311	KCNE5	potassium voltage-gated channel subfamily E regulatory subunit 5 [Source:HGNC Symbol;Acc:HGNC:6241]	protein_coding	X	1473	up
ENSG00000273604	46.9105	1.06462	0.166062	6.41101	1.45e-10	3.42e-09	EPOP	elongin BC and polycomb repressive complex 2 associated protein [Source:HGNC Symbol;Acc:HGNC:34493]	protein_coding	17	3719	up
ENSG00000189068	16.1837	1.06494	0.224911	4.73496	2.19e-06	2.28e-05	VSTM1	V-set and transmembrane domain containing 1 [Source:HGNC Symbol;Acc:HGNC:29455]	protein_coding	19	2793	up
ENSG00000165061	8.13014	1.06524	0.403279	2.64145	0.00825508	0.0311247	ZMAT4	zinc finger matrin-type 4 [Source:HGNC Symbol;Acc:HGNC:25844]	protein_coding	8	5450	up
ENSG00000110777	1343.21	1.06546	0.173203	6.15148	7.68e-10	1.61e-08	POU2AF1	POU class 2 associating factor 1 [Source:HGNC Symbol;Acc:HGNC:9211]	protein_coding	11	9588	up
ENSG00000233665	3.21885	1.0661	0.392063	2.71921	0.00654373	0.0255255		novel transcript	lncRNA	10	2403	up
ENSG00000197769	13.012	1.06666	0.223258	4.7777	1.77e-06	1.9e-05	MAP1LC3C	microtubule associated protein 1 light chain 3 gamma [Source:HGNC Symbol;Acc:HGNC:13353]	protein_coding	1	1182	up
ENSG00000171608	878.21	1.06734	0.115385	9.25025	2.24e-20	2.12e-18	PIK3CD	phosphatidylinositol-4,5-bisphosphate 3-kinase catalytic subunit delta [Source:HGNC Symbol;Acc:HGNC:8977]	protein_coding	1	10122	up
ENSG00000131378	857.782	1.06776	0.162689	6.56317	5.27e-11	1.35e-09	RFTN1	raftlin, lipid raft linker 1 [Source:HGNC Symbol;Acc:HGNC:30278]	protein_coding	3	7574	up
ENSG00000128203	111.986	1.06778	0.0980989	10.8848	1.36e-27	3.58e-25	ASPHD2	aspartate beta-hydroxylase domain containing 2 [Source:HGNC Symbol;Acc:HGNC:30437]	protein_coding	22	3370	up
ENSG00000230097	7.62667	1.06785	0.349591	3.05458	0.00225377	0.0103235	ME2P1	malic enzyme 2 pseudogene 1 [Source:HGNC Symbol;Acc:HGNC:49809]	processed_pseudogene	9	1970	up
ENSG00000227933	16.1576	1.06819	0.412288	2.59088	0.00957305	0.0353062		uncharacterized LOC101926948 [Source:NCBI gene;Acc:101926948]	lncRNA	9	574	up
ENSG00000174130	131.34	1.06834	0.134925	7.91804	2.41e-15	1.15e-13	TLR6	toll like receptor 6 [Source:HGNC Symbol;Acc:HGNC:16711]	protein_coding	4	11267	up
ENSG00000260782	7.41565	1.06869	0.411776	2.59533	0.00945006	0.0349421		nuclear factor (erythroid-derived 2)-like 3 (NFE2L3) pseudogene	processed_pseudogene	16	1836	up
ENSG00000257576	12.3957	1.06933	0.19122	5.59218	2.24e-08	3.54e-07	HSPD1P4	heat shock protein family D (Hsp60) member 1 pseudogene 4 [Source:HGNC Symbol;Acc:HGNC:35146]	processed_pseudogene	12	1702	up
ENSG00000272456	1.71152	1.07005	0.382986	2.79396	0.00520662	0.0210148		novel transcript	lncRNA	8	1003	up
ENSG00000259374	7.29819	1.07018	0.360303	2.97022	0.00297584	0.0130977	NDUFB4P11	NADH:ubiquinone oxidoreductase subunit B4 pseudogene 11 [Source:HGNC Symbol;Acc:HGNC:45259]	transcribed_processed_pseudogene	14	2474	up
ENSG00000242571	7.05039	1.07022	0.266185	4.02058	5.81e-05	0.000421482	RPL21P11	ribosomal protein L21 pseudogene 11 [Source:HGNC Symbol;Acc:HGNC:19800]	processed_pseudogene	14	483	up
ENSG00000131183	12.8724	1.0704	0.377823	2.83306	0.00461048	0.0189898	SLC34A1	solute carrier family 34 member 1 [Source:HGNC Symbol;Acc:HGNC:11019]	protein_coding	5	8351	up
ENSG00000169583	77.3511	1.07072	0.134766	7.94506	1.94e-15	9.37e-14	CLIC3	chloride intracellular channel 3 [Source:HGNC Symbol;Acc:HGNC:2064]	protein_coding	9	2543	up
ENSG00000232917	1.78183	1.07138	0.430631	2.48793	0.0128491	0.0452264	HSPE1P6	heat shock protein family E (Hsp10) member 1 pseudogene 6 [Source:HGNC Symbol;Acc:HGNC:49325]	processed_pseudogene	1	291	up
ENSG00000159212	184.579	1.0721	0.120752	8.87855	6.77e-19	5.27e-17	CLIC6	chloride intracellular channel 6 [Source:HGNC Symbol;Acc:HGNC:2065]	protein_coding	21	3860	up
ENSG00000229605	2.65027	1.07219	0.331907	3.23038	0.00123627	0.0061428	RPL21P93	ribosomal protein L21 pseudogene 93 [Source:HGNC Symbol;Acc:HGNC:35646]	processed_pseudogene	10	489	up
ENSG00000230606	8.80484	1.07245	0.263054	4.07693	4.56e-05	0.000340907		novel transcript	lncRNA	2	14613	up
ENSG00000173193	6300.93	1.07255	0.0929402	11.5402	8.27e-31	3.38e-28	PARP14	poly(ADP-ribose) polymerase family member 14 [Source:HGNC Symbol;Acc:HGNC:29232]	protein_coding	3	21773	up
ENSG00000229184	3.24973	1.0726	0.353867	3.03108	0.00243682	0.0110266	ATP5PDP2	ATP synthase peripheral stalk subunit d pseudogene 2 [Source:HGNC Symbol;Acc:HGNC:49624]	processed_pseudogene	9	485	up
ENSG00000130592	1354.03	1.07366	0.114946	9.34057	9.58e-21	9.52e-19	LSP1	lymphocyte specific protein 1 [Source:HGNC Symbol;Acc:HGNC:6707]	protein_coding	11	8239	up
ENSG00000241612	4.13437	1.07396	0.302681	3.54815	0.00038794	0.00224856		ribosomal protein L21 (RPL21) pseudogene	processed_pseudogene	4	483	up
ENSG00000197057	15.7727	1.07521	0.181759	5.91555	3.31e-09	6.12e-08	DTHD1	death domain containing 1 [Source:HGNC Symbol;Acc:HGNC:37261]	protein_coding	4	9106	up
ENSG00000229205	5.45626	1.07682	0.425737	2.5293	0.0114289	0.0409986	LINC00200	long intergenic non-protein coding RNA 200 [Source:HGNC Symbol;Acc:HGNC:30974]	lncRNA	10	8781	up
ENSG00000229536	12.5733	1.07723	0.39979	2.6945	0.0070495	0.0272336	LINC02572	long intergenic non-protein coding RNA 2572 [Source:HGNC Symbol;Acc:HGNC:53634]	lncRNA	2	4978	up
ENSG00000253686	20.4458	1.07734	0.187973	5.73136	9.96e-09	1.69e-07	LINC01484	long intergenic non-protein coding RNA 1484 [Source:HGNC Symbol;Acc:HGNC:51136]	lncRNA	5	16029	up
ENSG00000105246	124.351	1.07757	0.127734	8.43604	3.28e-17	2.01e-15	EBI3	Epstein-Barr virus induced 3 [Source:HGNC Symbol;Acc:HGNC:3129]	protein_coding	19	1527	up
ENSG00000143226	224.051	1.07787	0.119864	8.99242	2.42e-19	2e-17	FCGR2A	Fc fragment of IgG receptor IIa [Source:HGNC Symbol;Acc:HGNC:3616]	protein_coding	1	11983	up
ENSG00000278231	2.26622	1.07793	0.338282	3.18648	0.00144016	0.00701802		novel transcript	lncRNA	20	366	up
ENSG00000279058	9.56903	1.07809	0.310158	3.47595	0.000509048	0.00285496	AGAP14P	ArfGAP with GTPase domain, ankyrin repeat and PH domain 14, pseudogene [Source:HGNC Symbol;Acc:HGNC:23660]	unprocessed_pseudogene	10	2060	up
ENSG00000277734	1262.25	1.07819	0.116265	9.27354	1.8e-20	1.74e-18	TRAC	T cell receptor alpha constant [Source:HGNC Symbol;Acc:HGNC:12029]	TR_C_gene	14	978	up
ENSG00000213876	5.67826	1.07864	0.250888	4.29928	1.71e-05	0.0001446	RPL7AP64	ribosomal protein L7a pseudogene 64 [Source:HGNC Symbol;Acc:HGNC:35821]	processed_pseudogene	17	663	up
ENSG00000265531	3.70056	1.07891	0.361002	2.98866	0.00280207	0.0124322	FCGR1CP	Fc fragment of IgG receptor Ic, pseudogene [Source:HGNC Symbol;Acc:HGNC:3615]	unprocessed_pseudogene	1	1127	up
ENSG00000006788	20.2002	1.07923	0.308898	3.4938	0.000476205	0.00269138	MYH13	myosin heavy chain 13 [Source:HGNC Symbol;Acc:HGNC:7571]	protein_coding	17	6464	up
ENSG00000005471	78.1721	1.07976	0.149457	7.22458	5.03e-13	1.75e-11	ABCB4	ATP binding cassette subfamily B member 4 [Source:HGNC Symbol;Acc:HGNC:45]	protein_coding	7	13122	up
ENSG00000283566	3.51078	1.08006	0.44128	2.44757	0.0143823	0.0497504		dual specificity mitogen-activated protein kinase kinase 3 [Source:NCBI gene;Acc:100996792]	unprocessed_pseudogene	17	436	up
ENSG00000164691	274.616	1.08042	0.11362	9.50906	1.92e-21	2.09e-19	TAGAP	T cell activation RhoGTPase activating protein [Source:HGNC Symbol;Acc:HGNC:15669]	protein_coding	6	7474	up
ENSG00000258613	9.56877	1.08078	0.30074	3.59375	0.000325948	0.00193108	RPL21P7	ribosomal protein L21 pseudogene 7 [Source:HGNC Symbol;Acc:HGNC:19772]	processed_pseudogene	14	483	up
ENSG00000241095	6.35022	1.08106	0.273617	3.95099	7.78e-05	0.000548167	CYP51A1P1	cytochrome P450 family 51 subfamily A member 1 pseudogene 1 [Source:HGNC Symbol;Acc:HGNC:20245]	processed_pseudogene	3	1507	up
ENSG00000231389	12776.4	1.08131	0.096809	11.1695	5.75e-29	1.86e-26	HLA-DPA1	major histocompatibility complex, class II, DP alpha 1 [Source:HGNC Symbol;Acc:HGNC:4938]	protein_coding	6	9652	up
ENSG00000123338	1171.17	1.08165	0.109664	9.86334	6e-23	7.76e-21	NCKAP1L	NCK associated protein 1 like [Source:HGNC Symbol;Acc:HGNC:4862]	protein_coding	12	14711	up
ENSG00000237541	284.818	1.08206	0.31384	3.44782	0.000565132	0.00313122	HLA-DQA2	major histocompatibility complex, class II, DQ alpha 2 [Source:HGNC Symbol;Acc:HGNC:4943]	protein_coding	6	1524	up
ENSG00000287786	4.42306	1.08208	0.433585	2.49566	0.0125724	0.0444025		NA	lncRNA	4	1421	up
ENSG00000110448	271.659	1.08244	0.144955	7.46742	8.18e-14	3.18e-12	CD5	CD5 molecule [Source:HGNC Symbol;Acc:HGNC:1685]	protein_coding	11	3266	up
ENSG00000105278	32.6191	1.0831	0.18794	5.76298	8.26e-09	1.42e-07	ZFR2	zinc finger RNA binding protein 2 [Source:HGNC Symbol;Acc:HGNC:29189]	protein_coding	19	8906	up
ENSG00000118849	176.475	1.08324	0.137084	7.90199	2.74e-15	1.3e-13	RARRES1	retinoic acid receptor responder 1 [Source:HGNC Symbol;Acc:HGNC:9867]	protein_coding	3	3241	up
ENSG00000178458	25.4806	1.08328	0.210238	5.15264	2.57e-07	3.28e-06	H3F3AP6	H3 histone, family 3A, pseudogene 6 [Source:HGNC Symbol;Acc:HGNC:42982]	processed_pseudogene	4	411	up
ENSG00000171004	3.40118	1.0837	0.365379	2.96595	0.00301748	0.0132563	HS6ST2	heparan sulfate 6-O-sulfotransferase 2 [Source:HGNC Symbol;Acc:HGNC:19133]	protein_coding	X	8115	up
ENSG00000230202	190.943	1.08485	0.232038	4.67534	2.93e-06	2.98e-05		ribosomal protein L29 (RPL29) pseudogene	processed_pseudogene	6	474	up
ENSG00000110436	53.4083	1.08537	0.255215	4.25278	2.11e-05	0.000173778	SLC1A2	solute carrier family 1 member 2 [Source:HGNC Symbol;Acc:HGNC:10940]	protein_coding	11	69459	up
ENSG00000211728	11.0587	1.08538	0.251345	4.31828	1.57e-05	0.000133971	TRBV5-6	T cell receptor beta variable 5-6 [Source:HGNC Symbol;Acc:HGNC:12223]	TR_V_gene	7	384	up
ENSG00000163687	830.435	1.08594	0.117896	9.21097	3.23e-20	2.99e-18	DNASE1L3	deoxyribonuclease 1 like 3 [Source:HGNC Symbol;Acc:HGNC:2959]	protein_coding	3	5227	up
ENSG00000249993	3.96647	1.08649	0.311127	3.49212	0.000479196	0.00270719	BFSP2-AS1	BFSP2 antisense RNA 1 [Source:HGNC Symbol;Acc:HGNC:28425]	lncRNA	3	894	up
ENSG00000077420	455.249	1.08656	0.105607	10.2886	7.93e-25	1.3e-22	APBB1IP	amyloid beta precursor protein binding family B member 1 interacting protein [Source:HGNC Symbol;Acc:HGNC:17379]	protein_coding	10	4537	up
ENSG00000255500	8.1568	1.08664	0.320674	3.3886	0.000702501	0.00377604		pantothenate kinase 3 (PANK3) pseudogene	processed_pseudogene	11	1113	up
ENSG00000211786	16.0614	1.0874	0.164509	6.60995	3.84e-11	1.01e-09	TRAV8-2	T cell receptor alpha variable 8-2 [Source:HGNC Symbol;Acc:HGNC:12147]	TR_V_gene	14	566	up
ENSG00000231747	7.45596	1.08764	0.261511	4.15906	3.2e-05	0.000250056		ribosomal protein S20 (RPS20) pseudogene	processed_pseudogene	2	359	up
ENSG00000117983	13.6847	1.08771	0.334307	3.25363	0.0011394	0.0057152	MUC5B	mucin 5B, oligomeric mucus/gel-forming [Source:HGNC Symbol;Acc:HGNC:7516]	protein_coding	11	22811	up
ENSG00000168394	6513.26	1.08785	0.0849314	12.8085	1.47e-37	1.3e-34	TAP1	transporter 1, ATP binding cassette subfamily B member [Source:HGNC Symbol;Acc:HGNC:43]	protein_coding	6	9797	up
ENSG00000236976	3.267	1.08841	0.356226	3.05539	0.00224765	0.0102989		ribosomal protein L6 (RPL6) pseudogene	processed_pseudogene	7	864	up
ENSG00000141682	125.585	1.08891	0.115898	9.39543	5.7e-21	5.83e-19	PMAIP1	phorbol-12-myristate-13-acetate-induced protein 1 [Source:HGNC Symbol;Acc:HGNC:9108]	protein_coding	18	4014	up
ENSG00000074706	149.446	1.08905	0.0933107	11.6712	1.79e-31	7.86e-29	IPCEF1	interaction protein for cytohesin exchange factors 1 [Source:HGNC Symbol;Acc:HGNC:21204]	protein_coding	6	15405	up
ENSG00000226571	13.1855	1.0898	0.314792	3.46197	0.000536241	0.0029902		novel transcript	lncRNA	6	5587	up
ENSG00000188460	14.4244	1.08995	0.301371	3.61665	0.000298436	0.0017848	ACTBP11	actin, beta pseudogene 11 [Source:HGNC Symbol;Acc:HGNC:33971]	processed_pseudogene	1	1126	up
ENSG00000267534	211.574	1.09011	0.156262	6.97616	3.03e-12	9.53e-11	S1PR2	sphingosine-1-phosphate receptor 2 [Source:HGNC Symbol;Acc:HGNC:3169]	protein_coding	19	3643	up
ENSG00000215875	3.87405	1.09013	0.424399	2.56864	0.01021	0.0373189	ST13P20	ST13, Hsp70 interacting protein pseudogene 20 [Source:HGNC Symbol;Acc:HGNC:38863]	transcribed_processed_pseudogene	1	1065	up
ENSG00000211689	72.5506	1.09017	0.147706	7.3807	1.57e-13	5.89e-12	TRGC1	T cell receptor gamma constant 1 [Source:HGNC Symbol;Acc:HGNC:12275]	TR_C_gene	7	2730	up
ENSG00000241352	10.834	1.09135	0.230215	4.74057	2.13e-06	2.23e-05		ribosomal protein S6 (RPS6) pseudogene	processed_pseudogene	12	759	up
ENSG00000122188	219.942	1.09193	0.100645	10.8493	2.01e-27	5.05e-25	LAX1	lymphocyte transmembrane adaptor 1 [Source:HGNC Symbol;Acc:HGNC:26005]	protein_coding	1	6797	up
ENSG00000162511	2403.04	1.0928	0.141427	7.72693	1.1e-14	4.84e-13	LAPTM5	lysosomal protein transmembrane 5 [Source:HGNC Symbol;Acc:HGNC:29612]	protein_coding	1	4090	up
ENSG00000065609	29.6599	1.0929	0.263428	4.14877	3.34e-05	0.000259802	SNAP91	synaptosome associated protein 91 [Source:HGNC Symbol;Acc:HGNC:14986]	protein_coding	6	16575	up
ENSG00000226982	2.04774	1.09314	0.408939	2.67311	0.00751522	0.028745	CENPCP1	centromere protein C pseudogene 1 [Source:HGNC Symbol;Acc:HGNC:1855]	processed_pseudogene	12	2578	up
ENSG00000105409	16.7927	1.09326	0.205071	5.33116	9.76e-08	1.36e-06	ATP1A3	ATPase Na+/K+ transporting subunit alpha 3 [Source:HGNC Symbol;Acc:HGNC:801]	protein_coding	19	9171	up
ENSG00000231528	7.1927	1.09366	0.210956	5.18433	2.17e-07	2.82e-06	FAM225A	family with sequence similarity 225 member A [Source:HGNC Symbol;Acc:HGNC:27855]	lncRNA	9	11756	up
ENSG00000234801	7.09964	1.0937	0.260635	4.19631	2.71e-05	0.000216673	MORF4	mortality factor 4 (pseudogene) [Source:HGNC Symbol;Acc:HGNC:15773]	processed_pseudogene	4	971	up
ENSG00000146112	1301.53	1.09385	0.120579	9.0716	1.17e-19	1.02e-17	PPP1R18	protein phosphatase 1 regulatory subunit 18 [Source:HGNC Symbol;Acc:HGNC:29413]	protein_coding	6	11187	up
ENSG00000165349	7.24296	1.09387	0.277827	3.93722	8.24e-05	0.000576099	SLC7A3	solute carrier family 7 member 3 [Source:HGNC Symbol;Acc:HGNC:11061]	protein_coding	X	3115	up
ENSG00000140030	89.8854	1.09392	0.120586	9.07167	1.17e-19	1.02e-17	GPR65	G protein-coupled receptor 65 [Source:HGNC Symbol;Acc:HGNC:4517]	protein_coding	14	4511	up
ENSG00000230199	2.86022	1.09395	0.401686	2.72339	0.00646151	0.0252637		ribosomal protein L41 (RPL41) pseudogene	processed_pseudogene	1	80	up
ENSG00000254233	4.96894	1.09535	0.402686	2.72011	0.00652603	0.025473	LINC02365	long intergenic non-protein coding RNA 2365 [Source:HGNC Symbol;Acc:HGNC:53285]	lncRNA	4	1882	up
ENSG00000188042	521.254	1.0971	0.104845	10.464	1.26e-25	2.39e-23	ARL4C	ADP ribosylation factor like GTPase 4C [Source:HGNC Symbol;Acc:HGNC:698]	protein_coding	2	7879	up
ENSG00000096996	317.432	1.09714	0.0898469	12.2112	2.71e-34	1.64e-31	IL12RB1	interleukin 12 receptor subunit beta 1 [Source:HGNC Symbol;Acc:HGNC:5971]	protein_coding	19	5502	up
ENSG00000235172	5.55652	1.09756	0.234104	4.68835	2.75e-06	2.82e-05	LINC01366	long intergenic non-protein coding RNA 1366 [Source:HGNC Symbol;Acc:HGNC:27416]	lncRNA	5	11539	up
ENSG00000277702	2.75484	1.09763	0.351859	3.11953	0.00181142	0.00853619		lymphocyte-specific protein 1 (LSP1) pseudogene	unprocessed_pseudogene	1	213	up
ENSG00000161929	177.626	1.09765	0.139786	7.8524	4.08e-15	1.88e-13	SCIMP	SLP adaptor and CSK interacting membrane protein [Source:HGNC Symbol;Acc:HGNC:33504]	protein_coding	17	5428	up
ENSG00000237470	3.70159	1.098	0.318036	3.45244	0.000555543	0.00308464	DCLRE1CP1	DNA cross-link repair 1C pseudogene 1 [Source:HGNC Symbol;Acc:HGNC:44877]	unprocessed_pseudogene	10	470	up
ENSG00000287443	1.87429	1.09816	0.447968	2.45143	0.0142288	0.0492768		NA	lncRNA	20	937	up
ENSG00000226197	3.91063	1.0985	0.33074	3.32134	0.000895872	0.00464496		novel transcript	lncRNA	9	3192	up
ENSG00000235376	4.14281	1.09879	0.393664	2.79118	0.00525155	0.0211757	RPEL1	ribulose-5-phosphate-3-epimerase like 1 [Source:HGNC Symbol;Acc:HGNC:45241]	protein_coding	10	2130	up
ENSG00000234589	33.4252	1.09879	0.233497	4.7058	2.53e-06	2.6e-05		ribosomal protein L13a (RPL13A) pseudogene	processed_pseudogene	12	614	up
ENSG00000187672	18.0616	1.09946	0.233979	4.69895	2.62e-06	2.68e-05	ERC2	ELKS/RAB6-interacting/CAST family member 2 [Source:HGNC Symbol;Acc:HGNC:31922]	protein_coding	3	14422	up
ENSG00000265646	34.6611	1.09965	0.373046	2.94776	0.00320087	0.0139353	TUFMP1	Tu translation elongation factor, mitochondrial pseudogene 1 [Source:HGNC Symbol;Acc:HGNC:12421]	processed_pseudogene	17	1347	up
ENSG00000225416	4.85097	1.10058	0.276354	3.98249	6.82e-05	0.000486873		ribosomal protein L36a (RPL36A) pseudogene	processed_pseudogene	7	319	up
ENSG00000110848	177.802	1.10062	0.125362	8.77953	1.64e-18	1.21e-16	CD69	CD69 molecule [Source:HGNC Symbol;Acc:HGNC:1694]	protein_coding	12	3650	up
ENSG00000227404	7.67854	1.10089	0.37801	2.91232	0.00358756	0.0153593	KRT8P20	keratin 8 pseudogene 20 [Source:HGNC Symbol;Acc:HGNC:33372]	processed_pseudogene	7	1409	up
ENSG00000229207	4.22517	1.10226	0.432991	2.54568	0.0109064	0.0394054	SERPINH1P1	serpin family H member 1 pseudogene 1 [Source:HGNC Symbol;Acc:HGNC:19917]	processed_pseudogene	9	1249	up
ENSG00000170128	17.3419	1.10246	0.207132	5.3225	1.02e-07	1.42e-06	GPR25	G protein-coupled receptor 25 [Source:HGNC Symbol;Acc:HGNC:4480]	protein_coding	1	1224	up
ENSG00000224763	2.0038	1.10268	0.441407	2.4981	0.0124862	0.0441764	FDPSP8	farnesyl diphosphate synthase pseudogene 8 [Source:HGNC Symbol;Acc:HGNC:39085]	processed_pseudogene	1	1089	up
ENSG00000225778	9.99409	1.10286	0.402875	2.73747	0.00619146	0.0243654	PROSER2-AS1	PROSER2 antisense RNA 1 [Source:HGNC Symbol;Acc:HGNC:27343]	lncRNA	10	3371	up
ENSG00000253919	8.51743	1.10368	0.210925	5.23258	1.67e-07	2.22e-06	THAP12P7	THAP domain containing 12 pseudogene 7 [Source:HGNC Symbol;Acc:HGNC:39574]	processed_pseudogene	8	2290	up
ENSG00000230383	19.2694	1.10419	0.214587	5.14567	2.67e-07	3.4e-06		ribosomal protein L6 (RPL6) pseudogene	processed_pseudogene	7	862	up
ENSG00000152128	96.0475	1.10469	0.245871	4.49294	7.02e-06	6.58e-05	TMEM163	transmembrane protein 163 [Source:HGNC Symbol;Acc:HGNC:25380]	protein_coding	2	9230	up
ENSG00000134516	826.826	1.10493	0.125392	8.8118	1.23e-18	9.18e-17	DOCK2	dedicator of cytokinesis 2 [Source:HGNC Symbol;Acc:HGNC:2988]	protein_coding	5	22455	up
ENSG00000248578	3.76297	1.10499	0.363737	3.03788	0.00238252	0.0108124	NPM1P21	nucleophosmin 1 pseudogene 21 [Source:HGNC Symbol;Acc:HGNC:13855]	processed_pseudogene	8	762	up
ENSG00000196834	4.07701	1.10535	0.319264	3.46219	0.000535792	0.00298849	POTEI	POTE ankyrin domain family member I [Source:HGNC Symbol;Acc:HGNC:37093]	protein_coding	2	10114	up
ENSG00000164484	919.804	1.10615	0.0943143	11.7283	9.12e-32	4.23e-29	TMEM200A	transmembrane protein 200A [Source:HGNC Symbol;Acc:HGNC:21075]	protein_coding	6	9036	up
ENSG00000198650	44.3524	1.10647	0.204841	5.40162	6.6e-08	9.56e-07	TAT	tyrosine aminotransferase [Source:HGNC Symbol;Acc:HGNC:11573]	protein_coding	16	7068	up
ENSG00000143452	4.41095	1.10693	0.31579	3.50529	0.000456113	0.0025899	HORMAD1	HORMA domain containing 1 [Source:HGNC Symbol;Acc:HGNC:25245]	protein_coding	1	5315	up
ENSG00000160326	147.274	1.10741	0.1498	7.39259	1.44e-13	5.42e-12	SLC2A6	solute carrier family 2 member 6 [Source:HGNC Symbol;Acc:HGNC:11011]	protein_coding	9	7964	up
ENSG00000162267	52.8682	1.10795	0.241684	4.58431	4.55e-06	4.43e-05	ITIH3	inter-alpha-trypsin inhibitor heavy chain 3 [Source:HGNC Symbol;Acc:HGNC:6168]	protein_coding	3	10484	up
ENSG00000254799	4.07812	1.10808	0.298263	3.71512	0.000203106	0.00127152	SLC25A47P1	solute carrier family 25 member 47 pseudogene 1 [Source:HGNC Symbol;Acc:HGNC:43860]	processed_pseudogene	11	414	up
ENSG00000287495	6.59964	1.10833	0.313636	3.5338	0.000409631	0.00235661		NA	lncRNA	9	1199	up
ENSG00000225067	3.01691	1.10867	0.34798	3.18602	0.00144244	0.00702667	RPL23AP2	ribosomal protein L23a pseudogene 2 [Source:HGNC Symbol;Acc:HGNC:10319]	processed_pseudogene	19	466	up
ENSG00000241007	3.52042	1.1087	0.387701	2.85969	0.00424056	0.0177119	SEPT7P6	septin 7 pseudogene 6 [Source:HGNC Symbol;Acc:HGNC:38042]	processed_pseudogene	7	1143	up
ENSG00000278030	57.5122	1.10877	0.224008	4.94969	7.43e-07	8.63e-06	TRBV7-9	T cell receptor beta variable 7-9 [Source:HGNC Symbol;Acc:HGNC:12243]	TR_V_gene	7	347	up
ENSG00000160791	399.422	1.10901	0.103391	10.7263	7.66e-27	1.81e-24	CCR5	C-C motif chemokine receptor 5 (gene/pseudogene) [Source:HGNC Symbol;Acc:HGNC:1606]	protein_coding	3	4742	up
ENSG00000163739	249.235	1.10963	0.150925	7.35215	1.95e-13	7.17e-12	CXCL1	C-X-C motif chemokine ligand 1 [Source:HGNC Symbol;Acc:HGNC:4602]	protein_coding	4	1671	up
ENSG00000214810	5.90511	1.10994	0.28314	3.92011	8.85e-05	0.000612421	CYCSP55	cytochrome c, somatic pseudogene 55 [Source:HGNC Symbol;Acc:HGNC:21252]	processed_pseudogene	6	311	up
ENSG00000280091	3.32483	1.10998	0.452251	2.45434	0.0141143	0.0489573		novel transcript	TEC	19	1839	up
ENSG00000159339	22.2757	1.11162	0.275875	4.02944	5.59e-05	0.000407601	PADI4	peptidyl arginine deiminase 4 [Source:HGNC Symbol;Acc:HGNC:18368]	protein_coding	1	3917	up
ENSG00000283246	7.9433	1.11167	0.320252	3.47123	0.000518071	0.00290089	MEP1AP1	meprin A subunit alpha pseudogene 1 [Source:HGNC Symbol;Acc:HGNC:7016]	unprocessed_pseudogene	9	1097	up
ENSG00000153093	22.1418	1.11213	0.190784	5.82924	5.57e-09	9.89e-08	ACOXL	acyl-CoA oxidase like [Source:HGNC Symbol;Acc:HGNC:25621]	protein_coding	2	7350	up
ENSG00000224785	5.44456	1.11272	0.439311	2.53288	0.011313	0.0406215		ATP-binding cassette, sub-family E (OABP), member 1 (ABCE1) pseudogene	processed_pseudogene	7	1803	up
ENSG00000180263	262.064	1.11352	0.123212	9.03739	1.6e-19	1.37e-17	FGD6	FYVE, RhoGEF and PH domain containing 6 [Source:HGNC Symbol;Acc:HGNC:21740]	protein_coding	12	13385	up
ENSG00000174500	143.709	1.11394	0.17486	6.37045	1.88e-10	4.38e-09	GCSAM	germinal center associated signaling and motility [Source:HGNC Symbol;Acc:HGNC:20253]	protein_coding	3	7329	up
ENSG00000284670	2.84158	1.11439	0.359354	3.1011	0.00192801	0.0090033		ribosomal protein SA pseudogene 56	translated_processed_pseudogene	16	1256	up
ENSG00000109684	73.0883	1.11504	0.116465	9.57405	1.03e-21	1.14e-19	CLNK	cytokine dependent hematopoietic cell linker [Source:HGNC Symbol;Acc:HGNC:17438]	protein_coding	4	10593	up
ENSG00000220267	14.0065	1.11513	0.39181	2.84611	0.00442576	0.0183547	ACTBP8	actin, beta pseudogene 8 [Source:HGNC Symbol;Acc:HGNC:141]	processed_pseudogene	6	1108	up
ENSG00000256427	3.97337	1.11519	0.370045	3.01366	0.00258118	0.0115805		novel transcript	lncRNA	12	1283	up
ENSG00000281756	4.12381	1.11536	0.332746	3.35198	0.000802352	0.00422729	C2-AS1	C2 antisense RNA 1 [Source:HGNC Symbol;Acc:HGNC:49464]	lncRNA	6	762	up
ENSG00000122025	65.4291	1.11568	0.132434	8.42446	3.62e-17	2.2e-15	FLT3	fms related tyrosine kinase 3 [Source:HGNC Symbol;Acc:HGNC:3765]	protein_coding	13	5661	up
ENSG00000211697	10.306	1.1164	0.233243	4.78644	1.7e-06	1.82e-05	TRGV5	T cell receptor gamma variable 5 [Source:HGNC Symbol;Acc:HGNC:12290]	TR_V_gene	7	552	up
ENSG00000267452	26.5841	1.11694	0.380013	2.93923	0.00329033	0.0142682	LINC02073	long intergenic non-protein coding RNA 2073 [Source:HGNC Symbol;Acc:HGNC:52919]	lncRNA	17	16401	up
ENSG00000250746	5.43537	1.11732	0.27447	4.07082	4.68e-05	0.0003491		heat shock 70kDa protein 5 (glucose-regulated protein, 78kDa) (HSPA5) pseudogene	processed_pseudogene	4	2057	up
ENSG00000138642	1088.97	1.11732	0.15795	7.07391	1.51e-12	4.97e-11	HERC6	HECT and RLD domain containing E3 ubiquitin protein ligase family member 6 [Source:HGNC Symbol;Acc:HGNC:26072]	protein_coding	4	11762	up
ENSG00000165409	52.3485	1.11768	0.134875	8.28677	1.16e-16	6.62e-15	TSHR	thyroid stimulating hormone receptor [Source:HGNC Symbol;Acc:HGNC:12373]	protein_coding	14	16786	up
ENSG00000162493	107.531	1.11829	0.137787	8.11606	4.82e-16	2.51e-14	PDPN	podoplanin [Source:HGNC Symbol;Acc:HGNC:29602]	protein_coding	1	10596	up
ENSG00000237286	12.3566	1.1187	0.391912	2.85448	0.0043108	0.0179475		novel transcript, antisense to CARD11	lncRNA	7	969	up
ENSG00000287839	129.513	1.11879	0.137333	8.14655	3.74e-16	1.99e-14		NA	lncRNA	1	1259	up
ENSG00000228956	33.2679	1.11905	0.139751	8.00746	1.17e-15	5.8e-14	SATB1-AS1	SATB1 antisense RNA 1 [Source:HGNC Symbol;Acc:HGNC:50687]	lncRNA	3	27628	up
ENSG00000214249	1.59921	1.11979	0.453646	2.46841	0.0135714	0.0473337	CTAGE11P	CTAGE family member 11, pseudogene [Source:HGNC Symbol;Acc:HGNC:37293]	processed_pseudogene	13	2353	up
ENSG00000287530	4.10757	1.11989	0.389471	2.87541	0.00403502	0.0169447		NA	lncRNA	13	1806	up
ENSG00000139269	8.00755	1.12001	0.326312	3.43232	0.000598437	0.00329085	INHBE	inhibin subunit beta E [Source:HGNC Symbol;Acc:HGNC:24029]	protein_coding	12	5313	up
ENSG00000213406	8.2988	1.12048	0.236458	4.73861	2.15e-06	2.25e-05	ANXA2P1	annexin A2 pseudogene 1 [Source:HGNC Symbol;Acc:HGNC:538]	processed_pseudogene	4	926	up
ENSG00000229840	10.788	1.12218	0.422059	2.65881	0.00784172	0.0298004	ISCA1P2	iron-sulfur cluster assembly 1 pseudogene 2 [Source:HGNC Symbol;Acc:HGNC:38023]	processed_pseudogene	1	421	up
ENSG00000140465	520.726	1.12352	0.400341	2.8064	0.0050099	0.0203566	CYP1A1	cytochrome P450 family 1 subfamily A member 1 [Source:HGNC Symbol;Acc:HGNC:2595]	protein_coding	15	7837	up
ENSG00000241651	4.70437	1.12409	0.32157	3.49564	0.000472926	0.00267611		ribosomal protein L15 (RPL15) pseudogene	processed_pseudogene	4	599	up
ENSG00000101445	1108.46	1.12465	0.108195	10.3946	2.62e-25	4.68e-23	PPP1R16B	protein phosphatase 1 regulatory subunit 16B [Source:HGNC Symbol;Acc:HGNC:15850]	protein_coding	20	6824	up
ENSG00000232341	6.37623	1.12544	0.293662	3.83243	0.000126882	0.00083649	RPL4P2	ribosomal protein L4 pseudogene 2 [Source:HGNC Symbol;Acc:HGNC:36836]	processed_pseudogene	1	1282	up
ENSG00000241061	11.8732	1.12549	0.221093	5.09059	3.57e-07	4.45e-06	RPL5P1	ribosomal protein L5 pseudogene 1 [Source:HGNC Symbol;Acc:HGNC:10361]	processed_pseudogene	15	894	up
ENSG00000153395	831.512	1.1259	0.0908187	12.3972	2.71e-35	1.95e-32	LPCAT1	lysophosphatidylcholine acyltransferase 1 [Source:HGNC Symbol;Acc:HGNC:25718]	protein_coding	5	12338	up
ENSG00000233543	4.31713	1.12618	0.38265	2.9431	0.00324943	0.0141173	CHTF8P1	chromosome transmission fidelity factor 8 pseudogene 1 [Source:HGNC Symbol;Acc:HGNC:35443]	processed_pseudogene	X	1541	up
ENSG00000213028	13.3396	1.12618	0.419967	2.68159	0.00732736	0.0281367		novel pseudogene	processed_pseudogene	1	906	up
ENSG00000154165	20.8936	1.12674	0.192135	5.86433	4.51e-09	8.13e-08	GPR15	G protein-coupled receptor 15 [Source:HGNC Symbol;Acc:HGNC:4469]	protein_coding	3	2704	up
ENSG00000248923	179.652	1.12694	0.274126	4.11104	3.94e-05	0.000300155	MTND5P11	MT-ND5 pseudogene 11 [Source:HGNC Symbol;Acc:HGNC:42273]	processed_pseudogene	5	1812	up
ENSG00000227462	2.16599	1.12724	0.302628	3.72485	0.000195431	0.00123086	PSME2P6	proteasome activator subunit 2 pseudogene 6 [Source:HGNC Symbol;Acc:HGNC:30159]	processed_pseudogene	10	327	up
ENSG00000166501	620.331	1.12745	0.140766	8.00938	1.15e-15	5.71e-14	PRKCB	protein kinase C beta [Source:HGNC Symbol;Acc:HGNC:9395]	protein_coding	16	14041	up
ENSG00000213771	9.79374	1.12749	0.227339	4.95951	7.07e-07	8.26e-06	KRT8P37	keratin 8 pseudogene 37 [Source:HGNC Symbol;Acc:HGNC:39871]	processed_pseudogene	10	1420	up
ENSG00000229422	17.9164	1.1279	0.290939	3.87675	0.000105861	0.000714739		novel transcript	lncRNA	9	1164	up
ENSG00000250444	8.6977	1.12827	0.363309	3.10555	0.00189928	0.00888103	CCT5P1	chaperonin containing TCP1 subunit 5 pseudogene 1 [Source:HGNC Symbol;Acc:HGNC:35135]	processed_pseudogene	5	1618	up
ENSG00000160255	1536.82	1.1285	0.132881	8.49258	2.02e-17	1.26e-15	ITGB2	integrin subunit beta 2 [Source:HGNC Symbol;Acc:HGNC:6155]	protein_coding	21	15563	up
ENSG00000233459	3.2096	1.1287	0.438095	2.57637	0.00998428	0.0366318		zinc finger protein 207 (ZNF207) pseudogene	processed_pseudogene	2	1440	up
ENSG00000130821	7561.37	1.12884	0.181877	6.20662	5.41e-10	1.16e-08	SLC6A8	solute carrier family 6 member 8 [Source:HGNC Symbol;Acc:HGNC:11055]	protein_coding	X	9410	up
ENSG00000232578	2.97574	1.12928	0.390575	2.89133	0.00383617	0.0162569		FAST kinase domains 1 (FASTKD1) pseudogene	processed_pseudogene	5	2021	up
ENSG00000185811	876.126	1.13042	0.128184	8.81873	1.16e-18	8.68e-17	IKZF1	IKAROS family zinc finger 1 [Source:HGNC Symbol;Acc:HGNC:13176]	protein_coding	7	27578	up
ENSG00000230793	4.68244	1.13058	0.296432	3.81398	0.000136749	0.000895175	SMARCE1P5	SWI/SNF related, matrix associated, actin dependent regulator of chromatin, subfamily e, member 1 pseudogene 5 [Source:HGNC Symbol;Acc:HGNC:39734]	processed_pseudogene	13	1225	up
ENSG00000226549	5.74523	1.13108	0.369984	3.0571	0.00223488	0.0102448	SCDP1	stearoyl-CoA desaturase pseudogene 1 [Source:HGNC Symbol;Acc:HGNC:10572]	processed_pseudogene	17	1081	up
ENSG00000150637	133.601	1.13137	0.0984278	11.4944	1.41e-30	5.49e-28	CD226	CD226 molecule [Source:HGNC Symbol;Acc:HGNC:16961]	protein_coding	18	27854	up
ENSG00000257302	37.2398	1.13164	0.21225	5.33166	9.73e-08	1.35e-06	FAHD2P1	fumarylacetoacetate hydrolase domain containing 2 pseudogene 1 [Source:HGNC Symbol;Acc:HGNC:32441]	processed_pseudogene	12	939	up
ENSG00000242445	13.7696	1.13172	0.224565	5.0396	4.67e-07	5.69e-06	RPL7AP11	ribosomal protein L7a pseudogene 11 [Source:HGNC Symbol;Acc:HGNC:35242]	processed_pseudogene	3	799	up
ENSG00000214391	13.9823	1.13177	0.176186	6.42371	1.33e-10	3.17e-09	TUBAP2	tubulin alpha pseudogene 2 [Source:HGNC Symbol;Acc:HGNC:14531]	processed_pseudogene	11	1613	up
ENSG00000231852	3.85625	1.13213	0.396288	2.85683	0.00427892	0.0178397	CYP21A2	cytochrome P450 family 21 subfamily A member 2 [Source:HGNC Symbol;Acc:HGNC:2600]	protein_coding	6	10898	up
ENSG00000236325	2.84603	1.13243	0.445695	2.54081	0.0110596	0.0398245		60S ribosomal protein L32 (RPL32) pseudogene	processed_pseudogene	22	373	up
ENSG00000236090	11.1602	1.13333	0.246381	4.59993	4.23e-06	4.15e-05	LDHAP3	lactate dehydrogenase A pseudogene 3 [Source:HGNC Symbol;Acc:HGNC:6538]	processed_pseudogene	2	1008	up
ENSG00000168918	1152.04	1.13355	0.115035	9.85397	6.59e-23	8.46e-21	INPP5D	inositol polyphosphate-5-phosphatase D [Source:HGNC Symbol;Acc:HGNC:6079]	protein_coding	2	12598	up
ENSG00000197646	54.8464	1.13381	0.136655	8.29687	1.07e-16	6.1e-15	PDCD1LG2	programmed cell death 1 ligand 2 [Source:HGNC Symbol;Acc:HGNC:18731]	protein_coding	9	2365	up
ENSG00000172116	307.163	1.13407	0.15284	7.41997	1.17e-13	4.47e-12	CD8B	CD8b molecule [Source:HGNC Symbol;Acc:HGNC:1707]	protein_coding	2	6175	up
ENSG00000247774	149.113	1.13447	0.148651	7.63176	2.32e-14	9.67e-13	PCED1B-AS1	PCED1B antisense RNA 1 [Source:HGNC Symbol;Acc:HGNC:44166]	lncRNA	12	8511	up
ENSG00000246528	6.52136	1.13527	0.348263	3.2598	0.00111491	0.00561534		uncharacterized LOC101929759 [Source:NCBI gene;Acc:101929759]	lncRNA	8	3087	up
ENSG00000267201	3.28414	1.13529	0.324675	3.4967	0.000471047	0.00266656	LINC01775	long intergenic non-protein coding RNA 1775 [Source:HGNC Symbol;Acc:HGNC:52565]	lncRNA	19	371	up
ENSG00000232385	8.75074	1.1358	0.273525	4.15245	3.29e-05	0.000256279	RPS3AP25	ribosomal protein S3a pseudogene 25 [Source:HGNC Symbol;Acc:HGNC:36801]	processed_pseudogene	7	793	up
ENSG00000258352	12.8243	1.1364	0.234893	4.83796	1.31e-06	1.44e-05		interferon induced transmembrane protein 3 (1-8U) (IFITM3) pseudogene	transcribed_processed_pseudogene	12	743	up
ENSG00000254389	3.33302	1.13641	0.312506	3.63643	0.000276444	0.00166791	RHPN1-AS1	RHPN1 antisense RNA 1 (head to head) [Source:HGNC Symbol;Acc:HGNC:28457]	lncRNA	8	1918	up
ENSG00000279825	4.70076	1.13653	0.341017	3.33276	0.000859882	0.00448605		novel transcript	TEC	17	2673	up
ENSG00000248227	1.98568	1.13708	0.441612	2.57483	0.0100288	0.0367726	LINC02513	long intergenic non-protein coding RNA 2513 [Source:HGNC Symbol;Acc:HGNC:53502]	lncRNA	4	500	up
ENSG00000232203	20.1333	1.1374	0.301037	3.77827	0.000157921	0.00101749	SLC25A6P2	solute carrier family 25 member 6 pseudogene 2 [Source:HGNC Symbol;Acc:HGNC:43850]	processed_pseudogene	9	877	up
ENSG00000214212	89.7666	1.13839	0.0941687	12.0888	1.21e-33	7.01e-31	C19orf38	chromosome 19 open reading frame 38 [Source:HGNC Symbol;Acc:HGNC:34073]	protein_coding	19	2423	up
ENSG00000233045	4.51326	1.13901	0.276713	4.1162	3.85e-05	0.000294001		ribosomal protein L15 (RPL15) pseudogene	processed_pseudogene	2	637	up
ENSG00000259585	6.33918	1.13986	0.384162	2.96714	0.00300585	0.0132139	RBM17P4	RNA binding motif protein 17 pseudogene 4 [Source:HGNC Symbol;Acc:HGNC:50369]	processed_pseudogene	15	1192	up
ENSG00000106952	50.1613	1.14016	0.160215	7.11643	1.11e-12	3.72e-11	TNFSF8	TNF superfamily member 8 [Source:HGNC Symbol;Acc:HGNC:11938]	protein_coding	9	3838	up
ENSG00000243772	5.9913	1.14023	0.269425	4.2321	2.32e-05	0.00018877	KIR2DL3	killer cell immunoglobulin like receptor, two Ig domains and long cytoplasmic tail 3 [Source:HGNC Symbol;Acc:HGNC:6331]	protein_coding	19	1590	up
ENSG00000263232	4.21688	1.1405	0.270467	4.21677	2.48e-05	0.000200335	ATP5F1AP3	ATP synthase F1 subunit alpha pseudogene 3 [Source:HGNC Symbol;Acc:HGNC:829]	processed_pseudogene	16	1507	up
ENSG00000211745	15.1325	1.14053	0.246451	4.62782	3.7e-06	3.68e-05	TRBV4-2	T cell receptor beta variable 4-2 [Source:HGNC Symbol;Acc:HGNC:12216]	TR_V_gene	7	455	up
ENSG00000225544	2.85995	1.1406	0.449538	2.53727	0.0111721	0.0401707		pseudogene similar to part of metallophosphoesterase 1 (MPPE1)	processed_pseudogene	22	392	up
ENSG00000169896	170.365	1.14139	0.154977	7.36493	1.77e-13	6.57e-12	ITGAM	integrin subunit alpha M [Source:HGNC Symbol;Acc:HGNC:6149]	protein_coding	16	8939	up
ENSG00000151490	76.2073	1.14199	0.134434	8.49486	1.98e-17	1.24e-15	PTPRO	protein tyrosine phosphatase, receptor type O [Source:HGNC Symbol;Acc:HGNC:9678]	protein_coding	12	15077	up
ENSG00000254098	10.1692	1.1428	0.268108	4.26246	2.02e-05	0.000167314	IGKV2-26	immunoglobulin kappa variable 2-26 (pseudogene) [Source:HGNC Symbol;Acc:HGNC:5782]	IG_V_pseudogene	2	343	up
ENSG00000114013	227.409	1.14313	0.125544	9.10546	8.59e-20	7.56e-18	CD86	CD86 molecule [Source:HGNC Symbol;Acc:HGNC:1705]	protein_coding	3	8844	up
ENSG00000243859	9.34885	1.14338	0.264831	4.3174	1.58e-05	0.000134386	RPL5P17	ribosomal protein L5 pseudogene 17 [Source:HGNC Symbol;Acc:HGNC:36605]	processed_pseudogene	5	877	up
ENSG00000256103	12.0751	1.14349	0.334109	3.42249	0.000620495	0.00338982	ATP5MFP5	ATP synthase membrane subunit f pseudogene 5 [Source:HGNC Symbol;Acc:HGNC:33611]	processed_pseudogene	12	258	up
ENSG00000261115	39.6196	1.1435	0.226676	5.04466	4.54e-07	5.55e-06	TMEM178B	transmembrane protein 178B [Source:HGNC Symbol;Acc:HGNC:44112]	protein_coding	7	11769	up
ENSG00000237702	17.1948	1.14357	0.183456	6.23348	4.56e-10	9.97e-09	TRBV3-1	T cell receptor beta variable 3-1 [Source:HGNC Symbol;Acc:HGNC:12212]	TR_V_gene	7	391	up
ENSG00000211797	13.817	1.14395	0.240018	4.76611	1.88e-06	1.99e-05	TRAV17	T cell receptor alpha variable 17 [Source:HGNC Symbol;Acc:HGNC:12113]	TR_V_gene	14	484	up
ENSG00000272595	18.4184	1.14508	0.393133	2.91271	0.00358304	0.0153494	OR10AH1P	olfactory receptor family 10 subfamily AH member 1 pseudogene [Source:HGNC Symbol;Acc:HGNC:19647]	transcribed_unprocessed_pseudogene	7	4813	up
ENSG00000267736	2.87483	1.14541	0.441027	2.59715	0.00940014	0.0347853	HMGB2P1	high mobility group box 2 pseudogene 1 [Source:HGNC Symbol;Acc:HGNC:39174]	transcribed_processed_pseudogene	19	634	up
ENSG00000222057	7.77399	1.14571	0.322248	3.55536	0.000377458	0.00219481	RNU4-62P	RNA, U4 small nuclear 62, pseudogene [Source:HGNC Symbol;Acc:HGNC:46998]	snRNA	3	130	up
ENSG00000126264	30.1239	1.14575	0.158895	7.2107	5.57e-13	1.94e-11	HCST	hematopoietic cell signal transducer [Source:HGNC Symbol;Acc:HGNC:16977]	protein_coding	19	860	up
ENSG00000238165	3.185	1.14626	0.384714	2.9795	0.00288722	0.0127547		chromosome 20 open reading frame 30 (C20orf30) pseudogene	processed_pseudogene	2	237	up
ENSG00000219102	3.68805	1.14653	0.296728	3.8639	0.000111589	0.000748553	HNRNPA3P12	heterogeneous nuclear ribonucleoprotein A3 pseudogene 12 [Source:HGNC Symbol;Acc:HGNC:48758]	processed_pseudogene	1	1063	up
ENSG00000240087	13.7353	1.14662	0.209264	5.4793	4.27e-08	6.43e-07	RPSAP12	ribosomal protein SA pseudogene 12 [Source:HGNC Symbol;Acc:HGNC:6504]	processed_pseudogene	12	888	up
ENSG00000110944	28.137	1.14694	0.192025	5.97286	2.33e-09	4.45e-08	IL23A	interleukin 23 subunit alpha [Source:HGNC Symbol;Acc:HGNC:15488]	protein_coding	12	2186	up
ENSG00000213383	5.7235	1.14704	0.324248	3.53755	0.000403851	0.00232817		pyrophosphatase (inorganic) 1 (PPA1) pseudogene	processed_pseudogene	3	870	up
ENSG00000269904	2.97149	1.1478	0.302401	3.79564	0.000147264	0.000956505	MAP2K4P1	mitogen-activated protein kinase kinase 4 pseudogene 1 [Source:HGNC Symbol;Acc:HGNC:43837]	transcribed_processed_pseudogene	X	3734	up
ENSG00000183484	121.365	1.1479	0.13602	8.4392	3.2e-17	1.96e-15	GPR132	G protein-coupled receptor 132 [Source:HGNC Symbol;Acc:HGNC:17482]	protein_coding	14	13303	up
ENSG00000250982	15.4392	1.14897	0.287578	3.99533	6.46e-05	0.000464311	GAPDHP35	glyceraldehyde 3 phosphate dehydrogenase pseudogene 35 [Source:HGNC Symbol;Acc:HGNC:37789]	processed_pseudogene	16	976	up
ENSG00000242951	8.75261	1.14908	0.25776	4.45793	8.28e-06	7.63e-05		ribosomal protein S24 (RPS24) pseudogene	processed_pseudogene	14	402	up
ENSG00000222017	2.45053	1.14938	0.462047	2.48758	0.0128617	0.0452671		novel transcript, antisense to BOLL	lncRNA	2	1032	up
ENSG00000260719	21.5618	1.14988	0.15315	7.5082	5.99e-14	2.36e-12		novel transcript, antisense to C16orf54	lncRNA	16	1656	up
ENSG00000237749	6.24903	1.15013	0.324948	3.53944	0.000400976	0.00231383		ribosomal protein S27 (metallopanstimulin 1) (RPS27) pseudogene	processed_pseudogene	1	253	up
ENSG00000183625	18.7166	1.15063	0.204586	5.62421	1.86e-08	3e-07	CCR3	C-C motif chemokine receptor 3 [Source:HGNC Symbol;Acc:HGNC:1604]	protein_coding	3	8800	up
ENSG00000135697	830.859	1.15094	0.177013	6.50203	7.92e-11	1.97e-09	BCO1	beta-carotene oxygenase 1 [Source:HGNC Symbol;Acc:HGNC:13815]	protein_coding	16	4563	up
ENSG00000224906	2.35806	1.15165	0.461269	2.4967	0.0125354	0.044298	SRP14P1	signal recognition particle 14 pseudogene 1 [Source:HGNC Symbol;Acc:HGNC:33181]	processed_pseudogene	12	355	up
ENSG00000117281	324.528	1.15219	0.126896	9.07975	1.09e-19	9.48e-18	CD160	CD160 molecule [Source:HGNC Symbol;Acc:HGNC:17013]	protein_coding	1	6158	up
ENSG00000217624	11.6046	1.15279	0.201844	5.71128	1.12e-08	1.88e-07		tyrosine 3-monooxygenase/tryptophan 5-monooxygenase activation protein, zeta polypeptide (YWHAZ) pseudogene	processed_pseudogene	X	735	up
ENSG00000258153	4.27412	1.15308	0.302575	3.81088	0.000138473	0.0009049	HSPE1P4	heat shock protein family E (Hsp10) member 1 pseudogene 4 [Source:HGNC Symbol;Acc:HGNC:49323]	processed_pseudogene	12	308	up
ENSG00000232520	8.88833	1.15433	0.304064	3.79633	0.000146852	0.000954125		uncharacterized LOC151484 [Source:NCBI gene;Acc:151484]	lncRNA	2	9575	up
ENSG00000134256	195.193	1.15456	0.111485	10.3562	3.92e-25	6.91e-23	CD101	CD101 molecule [Source:HGNC Symbol;Acc:HGNC:5949]	protein_coding	1	4923	up
ENSG00000229567	4.39569	1.15474	0.315836	3.65613	0.000256052	0.00155607		ribosomal protein L39 (RPL39) pseudogene	processed_pseudogene	1	169	up
ENSG00000180673	2.10113	1.15487	0.408032	2.83033	0.00464999	0.0191138	EXOC5P1	exocyst complex component 5 pseudogene 1 [Source:HGNC Symbol;Acc:HGNC:43870]	processed_pseudogene	4	1969	up
ENSG00000173200	166.383	1.15496	0.17515	6.59408	4.28e-11	1.12e-09	PARP15	poly(ADP-ribose) polymerase family member 15 [Source:HGNC Symbol;Acc:HGNC:26876]	protein_coding	3	8267	up
ENSG00000148848	57.7366	1.15525	0.152889	7.55614	4.15e-14	1.67e-12	ADAM12	ADAM metallopeptidase domain 12 [Source:HGNC Symbol;Acc:HGNC:190]	protein_coding	10	10951	up
ENSG00000287463	9.32956	1.1558	0.404597	2.85667	0.00428114	0.0178472		NA	lncRNA	2	3453	up
ENSG00000235674	2.72483	1.15671	0.374473	3.08889	0.00200904	0.00933988	LDHAP2	lactate dehydrogenase A pseudogene 2 [Source:HGNC Symbol;Acc:HGNC:6537]	processed_pseudogene	1	985	up
ENSG00000224397	13.2364	1.15678	0.204849	5.64698	1.63e-08	2.65e-07	SMIM25	small integral membrane protein 25 [Source:HGNC Symbol;Acc:HGNC:50328]	lncRNA	20	11950	up
ENSG00000258884	7.15175	1.15689	0.388645	2.97672	0.00291354	0.0128588	LINC02321	long intergenic non-protein coding RNA 2321 [Source:HGNC Symbol;Acc:HGNC:53240]	lncRNA	14	2612	up
ENSG00000237294	5.63933	1.1569	0.422304	2.7395	0.00615333	0.0242428	EIF4BP9	eukaryotic translation initiation factor 4B pseudogene 9 [Source:HGNC Symbol;Acc:HGNC:37942]	processed_pseudogene	X	1513	up
ENSG00000241431	5.73457	1.15695	0.255314	4.53146	5.86e-06	5.59e-05	RPL37P6	ribosomal protein L37 pseudogene 6 [Source:HGNC Symbol;Acc:HGNC:31080]	transcribed_processed_pseudogene	8	697	up
ENSG00000277531	13.0174	1.15713	0.227171	5.09363	3.51e-07	4.38e-06	PNMA8C	PNMA family member 8C [Source:HGNC Symbol;Acc:HGNC:53427]	protein_coding	19	4255	up
ENSG00000153551	267.797	1.15724	0.097745	11.8393	2.44e-32	1.23e-29	CMTM7	CKLF like MARVEL transmembrane domain containing 7 [Source:HGNC Symbol;Acc:HGNC:19178]	protein_coding	3	7035	up
ENSG00000259790	13.325	1.15732	0.230568	5.01946	5.18e-07	6.25e-06	ANP32BP1	acidic nuclear phosphoprotein 32 family member B pseudogene 1 [Source:HGNC Symbol;Acc:HGNC:24267]	transcribed_processed_pseudogene	15	2034	up
ENSG00000152822	7.06193	1.15743	0.431969	2.67943	0.00737471	0.0282808	GRM1	glutamate metabotropic receptor 1 [Source:HGNC Symbol;Acc:HGNC:4593]	protein_coding	6	22243	up
ENSG00000230266	8.69724	1.15846	0.215299	5.38072	7.42e-08	1.06e-06	XXYLT1-AS2	XXYLT1 antisense RNA 2 [Source:HGNC Symbol;Acc:HGNC:41154]	lncRNA	3	1206	up
ENSG00000233922	25.7894	1.15891	0.176421	6.56901	5.07e-11	1.3e-09	LINC01694	long intergenic non-protein coding RNA 1694 [Source:HGNC Symbol;Acc:HGNC:52481]	lncRNA	21	10041	up
ENSG00000249859	141.292	1.15973	0.10387	11.1652	6.04e-29	1.94e-26	PVT1	Pvt1 oncogene [Source:HGNC Symbol;Acc:HGNC:9709]	lncRNA	8	67195	up
ENSG00000225486	2.45855	1.16003	0.411006	2.82241	0.00476636	0.0195229		acid phosphatase 1, soluble (ACP1) pseudogene	processed_pseudogene	1	353	up
ENSG00000169508	157.726	1.16008	0.161768	7.17123	7.43e-13	2.54e-11	GPR183	G protein-coupled receptor 183 [Source:HGNC Symbol;Acc:HGNC:3128]	protein_coding	13	1685	up
ENSG00000285417	34.6889	1.16045	0.133549	8.68935	3.65e-18	2.55e-16		novel pseudogene	transcribed_unitary_pseudogene	1	3947	up
ENSG00000211670	725.504	1.16046	0.224224	5.17545	2.27e-07	2.94e-06	IGLV3-9	immunoglobulin lambda variable 3-9 (gene/pseudogene) [Source:HGNC Symbol;Acc:HGNC:5918]	IG_V_gene	22	461	up
ENSG00000287646	4.72179	1.16065	0.409555	2.83393	0.00459791	0.0189464		NA	lncRNA	18	4806	up
ENSG00000173894	50.9016	1.16086	0.136136	8.5272	1.5e-17	9.69e-16	CBX2	chromobox 2 [Source:HGNC Symbol;Acc:HGNC:1552]	protein_coding	17	6146	up
ENSG00000223559	14.362	1.16266	0.345997	3.36032	0.000778514	0.00411885		exportin, tRNA (nuclear export receptor for tRNAs) (XPOT) pseudogene	processed_pseudogene	7	2884	up
ENSG00000275743	7.31565	1.16316	0.269724	4.3124	1.61e-05	0.000137194	TRBV14	T cell receptor beta variable 14 [Source:HGNC Symbol;Acc:HGNC:12189]	TR_V_gene	7	406	up
ENSG00000124731	24.5021	1.1639	0.197094	5.90531	3.52e-09	6.48e-08	TREM1	triggering receptor expressed on myeloid cells 1 [Source:HGNC Symbol;Acc:HGNC:17760]	protein_coding	6	8668	up
ENSG00000240674	2.79334	1.1642	0.393306	2.96003	0.00307607	0.0134636		ribosomal protein L21 (RPL21) pseudogene	processed_pseudogene	4	480	up
ENSG00000211809	6.82511	1.1643	0.245571	4.74118	2.12e-06	2.23e-05	TRAV27	T cell receptor alpha variable 27 [Source:HGNC Symbol;Acc:HGNC:12125]	TR_V_gene	14	425	up
ENSG00000242262	10.1028	1.16479	0.228012	5.10845	3.25e-07	4.07e-06		ribosomal protein L15 (RPL15) pseudogene	processed_pseudogene	4	616	up
ENSG00000245205	40.1559	1.16504	0.217271	5.36215	8.22e-08	1.16e-06	EEF1A1P4	eukaryotic translation elongation factor 1 alpha 1 pseudogene 4 [Source:HGNC Symbol;Acc:HGNC:3199]	processed_pseudogene	12	1405	up
ENSG00000116690	15.0181	1.1651	0.247676	4.70414	2.55e-06	2.62e-05	PRG4	proteoglycan 4 [Source:HGNC Symbol;Acc:HGNC:9364]	protein_coding	1	7570	up
ENSG00000026559	141.618	1.16601	0.206029	5.65946	1.52e-08	2.48e-07	KCNG1	potassium voltage-gated channel modifier subfamily G member 1 [Source:HGNC Symbol;Acc:HGNC:6248]	protein_coding	20	8172	up
ENSG00000251517	2.78328	1.16748	0.392616	2.97359	0.00294337	0.0129725		novel transcript	lncRNA	4	1128	up
ENSG00000152207	119.614	1.16769	0.113021	10.3316	5.07e-25	8.74e-23	CYSLTR2	cysteinyl leukotriene receptor 2 [Source:HGNC Symbol;Acc:HGNC:18274]	protein_coding	13	7133	up
ENSG00000236035	2.41535	1.16854	0.42552	2.74615	0.00602986	0.023826		TGF beta-inducible nuclear protein 1 (TINP1) pseudogene	processed_pseudogene	1	792	up
ENSG00000146094	396.025	1.16898	0.165533	7.06189	1.64e-12	5.4e-11	DOK3	docking protein 3 [Source:HGNC Symbol;Acc:HGNC:24583]	protein_coding	5	12347	up
ENSG00000180919	2.53612	1.16915	0.476282	2.45475	0.0140982	0.0489137	OR56B4	olfactory receptor family 56 subfamily B member 4 [Source:HGNC Symbol;Acc:HGNC:15248]	protein_coding	11	1152	up
ENSG00000238000	110.705	1.16942	0.146686	7.97224	1.56e-15	7.58e-14		proteasome (prosome, macropain) activator subunit 2 (PA28 beta) (PSME2) pseudogene	processed_pseudogene	5	720	up
ENSG00000113263	285.76	1.16982	0.110639	10.5733	3.96e-26	8.19e-24	ITK	IL2 inducible T cell kinase [Source:HGNC Symbol;Acc:HGNC:6171]	protein_coding	5	17615	up
ENSG00000025708	4147.97	1.16999	0.105459	11.0942	1.34e-28	3.93e-26	TYMP	thymidine phosphorylase [Source:HGNC Symbol;Acc:HGNC:3148]	protein_coding	22	11151	up
ENSG00000226439	3.21618	1.17008	0.374024	3.12836	0.00175786	0.00833176		ribosomal protein S12 (RPS12) pseudogene	processed_pseudogene	4	402	up
ENSG00000214089	1.54876	1.17072	0.413848	2.82886	0.00467139	0.0191791	RPL9P21	ribosomal protein L9 pseudogene 21 [Source:HGNC Symbol;Acc:HGNC:35886]	processed_pseudogene	10	505	up
ENSG00000215572	6.11285	1.17075	0.302317	3.8726	0.000107682	0.000725726	ESRRAP1	estrogen-related receptor alpha pseudogene 1 [Source:HGNC Symbol;Acc:HGNC:3472]	processed_pseudogene	13	1257	up
ENSG00000224652	16.5075	1.17145	0.329245	3.55798	0.00037372	0.0021755	LINC00885	long intergenic non-protein coding RNA 885 [Source:HGNC Symbol;Acc:HGNC:48571]	lncRNA	3	6960	up
ENSG00000174343	3.14826	1.17145	0.455672	2.57082	0.0101457	0.0371293	CHRNA9	cholinergic receptor nicotinic alpha 9 subunit [Source:HGNC Symbol;Acc:HGNC:14079]	protein_coding	4	3359	up
ENSG00000261549	2.07882	1.1718	0.405852	2.88725	0.00388622	0.0164219		capping protein (actin filament) muscle Z-line, alpha 2 (CAPZA2) pseudogene	processed_pseudogene	15	727	up
ENSG00000163874	1034.26	1.17231	0.129638	9.04296	1.52e-19	1.3e-17	ZC3H12A	zinc finger CCCH-type containing 12A [Source:HGNC Symbol;Acc:HGNC:26259]	protein_coding	1	5457	up
ENSG00000119917	2937.04	1.17275	0.137907	8.5039	1.83e-17	1.16e-15	IFIT3	interferon induced protein with tetratricopeptide repeats 3 [Source:HGNC Symbol;Acc:HGNC:5411]	protein_coding	10	4845	up
ENSG00000235847	9.67943	1.17287	0.220354	5.32266	1.02e-07	1.42e-06	LDHAP7	lactate dehydrogenase A pseudogene 7 [Source:HGNC Symbol;Acc:HGNC:23144]	processed_pseudogene	2	965	up
ENSG00000179715	150.075	1.17524	0.156926	7.4891	6.93e-14	2.72e-12	PCED1B	PC-esterase domain containing 1B [Source:HGNC Symbol;Acc:HGNC:28255]	protein_coding	12	6816	up
ENSG00000211793	10.6262	1.17551	0.191907	6.12543	9.04e-10	1.88e-08	TRAV9-2	T cell receptor alpha variable 9-2 [Source:HGNC Symbol;Acc:HGNC:12154]	TR_V_gene	14	394	up
ENSG00000256211	1.70941	1.17626	0.383158	3.06992	0.00214118	0.00987259		S-phase kinase-associated protein 1 (SKP1) pseudogene	processed_pseudogene	12	499	up
ENSG00000187504	2.26989	1.17723	0.405496	2.9032	0.00369376	0.0157526	RPL7P48	ribosomal protein L7 pseudogene 48 [Source:HGNC Symbol;Acc:HGNC:35540]	processed_pseudogene	17	746	up
ENSG00000277156	13.8674	1.17729	0.407481	2.88918	0.00386247	0.0163459		translocase of outer mitochondrial membrane 40 homolog (yeast) (TOMM40) pseudogene	processed_pseudogene	14	1050	up
ENSG00000232883	5.90915	1.17775	0.35746	3.29478	0.000985003	0.00503331		ribosomal protein, large, P0 (RPLP0) pseudogene	processed_pseudogene	1	933	up
ENSG00000237976	5.42709	1.17795	0.375585	3.1363	0.00171096	0.00813628		novel transcript	lncRNA	1	618	up
ENSG00000235644	14.4466	1.17827	0.421202	2.7974	0.00515165	0.0208272	RPL10P5	ribosomal protein L10 pseudogene 5 [Source:HGNC Symbol;Acc:HGNC:35724]	processed_pseudogene	2	639	up
ENSG00000135362	270.05	1.17973	0.0709589	16.6256	4.55e-62	4.75e-58	PRR5L	proline rich 5 like [Source:HGNC Symbol;Acc:HGNC:25878]	protein_coding	11	14739	up
ENSG00000249628	15.0745	1.18006	0.350971	3.36226	0.000773066	0.00409314	LINC00942	long intergenic non-protein coding RNA 942 [Source:HGNC Symbol;Acc:HGNC:48636]	lncRNA	12	2210	up
ENSG00000231409	6.08367	1.18124	0.300483	3.93115	8.45e-05	0.000589575		ribosomal protein L36a (RPL36A) pseudogene	processed_pseudogene	15	315	up
ENSG00000248966	2.31396	1.18164	0.381453	3.09773	0.0019501	0.00909726	BCLAF1P1	BCL2 associated transcription factor 1 pseudogene 1 [Source:HGNC Symbol;Acc:HGNC:51329]	processed_pseudogene	5	2752	up
ENSG00000122986	160.297	1.18206	0.168325	7.02246	2.18e-12	7.05e-11	HVCN1	hydrogen voltage gated channel 1 [Source:HGNC Symbol;Acc:HGNC:28240]	protein_coding	12	6836	up
ENSG00000258702	15.5394	1.18314	0.287815	4.11078	3.94e-05	0.000300445		novel transcript	lncRNA	14	18548	up
ENSG00000240036	12.533	1.18361	0.219824	5.38432	7.27e-08	1.04e-06		novel pseudogene	processed_pseudogene	11	376	up
ENSG00000249210	8.61261	1.18397	0.23968	4.93978	7.82e-07	9.03e-06	GAPDHP38	glyceraldehyde 3 phosphate dehydrogenase pseudogene 38 [Source:HGNC Symbol;Acc:HGNC:37792]	processed_pseudogene	19	1002	up
ENSG00000182379	8.8975	1.18398	0.302692	3.9115	9.17e-05	0.000631342	NXPH4	neurexophilin 4 [Source:HGNC Symbol;Acc:HGNC:8078]	protein_coding	12	4462	up
ENSG00000020633	799.828	1.18403	0.10607	11.1627	6.21e-29	1.98e-26	RUNX3	runt related transcription factor 3 [Source:HGNC Symbol;Acc:HGNC:10473]	protein_coding	1	10578	up
ENSG00000223416	3.39516	1.18489	0.363674	3.25812	0.00112154	0.00563896	RPS26P15	ribosomal protein S26 pseudogene 15 [Source:HGNC Symbol;Acc:HGNC:35680]	processed_pseudogene	1	348	up
ENSG00000273259	2.75272	1.18508	0.458091	2.587	0.00968153	0.035659		novel transcript	protein_coding	14	3067	up
ENSG00000261435	2.22695	1.18518	0.380917	3.11138	0.00186217	0.00873097		novel transcript	lncRNA	X	1976	up
ENSG00000147138	271.171	1.18647	0.118862	9.98184	1.83e-23	2.6e-21	GPR174	G protein-coupled receptor 174 [Source:HGNC Symbol;Acc:HGNC:30245]	protein_coding	X	6774	up
ENSG00000104833	47.5253	1.18744	0.195675	6.0684	1.29e-09	2.61e-08	TUBB4A	tubulin beta 4A class IVa [Source:HGNC Symbol;Acc:HGNC:20774]	protein_coding	19	7131	up
ENSG00000179388	55.9813	1.18755	0.180194	6.59038	4.39e-11	1.14e-09	EGR3	early growth response 3 [Source:HGNC Symbol;Acc:HGNC:3240]	protein_coding	8	9302	up
ENSG00000249855	72.9114	1.18832	0.195321	6.08393	1.17e-09	2.4e-08	EEF1A1P19	eukaryotic translation elongation factor 1 alpha 1 pseudogene 19 [Source:HGNC Symbol;Acc:HGNC:37892]	processed_pseudogene	5	1382	up
ENSG00000215840	9.02376	1.18923	0.231579	5.1353	2.82e-07	3.58e-06		ribosomal protein S2 (RPS2) pseudogene	processed_pseudogene	1	884	up
ENSG00000112799	147.089	1.18939	0.175296	6.78503	1.16e-11	3.33e-10	LY86	lymphocyte antigen 86 [Source:HGNC Symbol;Acc:HGNC:16837]	protein_coding	6	1787	up
ENSG00000163565	1203.53	1.18944	0.121029	9.82775	8.55e-23	1.08e-20	IFI16	interferon gamma inducible protein 16 [Source:HGNC Symbol;Acc:HGNC:5395]	protein_coding	1	12786	up
ENSG00000253785	10.3781	1.19087	0.18521	6.42984	1.28e-10	3.05e-09		pyrophosphatase (inorganic) 1 (PPA1) pseudogene	processed_pseudogene	5	864	up
ENSG00000113088	36.1932	1.191	0.158358	7.52096	5.44e-14	2.16e-12	GZMK	granzyme K [Source:HGNC Symbol;Acc:HGNC:4711]	protein_coding	5	1812	up
ENSG00000099866	197.027	1.19151	0.152436	7.81648	5.43e-15	2.48e-13	MADCAM1	mucosal vascular addressin cell adhesion molecule 1 [Source:HGNC Symbol;Acc:HGNC:6765]	protein_coding	19	6318	up
ENSG00000077327	11.7178	1.19196	0.277783	4.29096	1.78e-05	0.00014937	SPAG6	sperm associated antigen 6 [Source:HGNC Symbol;Acc:HGNC:11215]	protein_coding	10	8668	up
ENSG00000240787	7.0105	1.19237	0.41902	2.84562	0.00443248	0.0183772		pseudogene similar to part of poliovirus receptor-related 2 (herpesvirus entry mediator) BPVRL2	processed_pseudogene	3	417	up
ENSG00000266876	18.9782	1.19269	0.306311	3.89371	9.87e-05	0.000672736		syntaxin 18 (STX18) pseudogene	transcribed_processed_pseudogene	17	1000	up
ENSG00000279667	1.29918	1.19324	0.478676	2.4928	0.0126741	0.04472		TEC	TEC	1	1005	up
ENSG00000168135	37.9869	1.19342	0.160549	7.43338	1.06e-13	4.06e-12	KCNJ4	potassium voltage-gated channel subfamily J member 4 [Source:HGNC Symbol;Acc:HGNC:6265]	protein_coding	22	2065	up
ENSG00000283648	3.35341	1.19355	0.455797	2.6186	0.00882904	0.0329317		novel transcript	lncRNA	7	1227	up
ENSG00000236533	2.01763	1.19435	0.476128	2.50847	0.0121255	0.0431105		ribosomal protein S12 (RPS12) pseudogene	processed_pseudogene	2	399	up
ENSG00000105610	6.27378	1.19494	0.378747	3.15498	0.00160509	0.00769242	KLF1	Kruppel like factor 1 [Source:HGNC Symbol;Acc:HGNC:6345]	protein_coding	19	1611	up
ENSG00000228002	1.39719	1.19496	0.412692	2.89553	0.00378515	0.016075	DHX9P1	DEAH-box helicase 9 pseudogene 1 [Source:HGNC Symbol;Acc:HGNC:2751]	processed_pseudogene	13	3076	up
ENSG00000242992	8.59372	1.19532	0.269143	4.44121	8.95e-06	8.17e-05	FTH1P4	ferritin heavy chain 1 pseudogene 4 [Source:HGNC Symbol;Acc:HGNC:3991]	processed_pseudogene	3	553	up
ENSG00000141750	27.3102	1.19545	0.35781	3.34101	0.000834734	0.00437525	STAC2	SH3 and cysteine rich domain 2 [Source:HGNC Symbol;Acc:HGNC:23990]	protein_coding	17	5681	up
ENSG00000231203	30.8522	1.19577	0.180197	6.6359	3.23e-11	8.66e-10	KRT8P10	keratin 8 pseudogene 10 [Source:HGNC Symbol;Acc:HGNC:33364]	processed_pseudogene	2	1447	up
ENSG00000287494	5.04962	1.19591	0.406564	2.9415	0.00326626	0.0141845		NA	lncRNA	15	616	up
ENSG00000280233	2.94202	1.1961	0.474553	2.52049	0.0117193	0.0418603		novel transcript	TEC	17	581	up
ENSG00000163219	473.101	1.19619	0.115646	10.3435	4.48e-25	7.79e-23	ARHGAP25	Rho GTPase activating protein 25 [Source:HGNC Symbol;Acc:HGNC:28951]	protein_coding	2	12846	up
ENSG00000154319	78.815	1.19704	0.196022	6.10668	1.02e-09	2.11e-08	FAM167A	family with sequence similarity 167 member A [Source:HGNC Symbol;Acc:HGNC:15549]	protein_coding	8	10182	up
ENSG00000187116	52.164	1.19847	0.151686	7.90098	2.77e-15	1.31e-13	LILRA5	leukocyte immunoglobulin like receptor A5 [Source:HGNC Symbol;Acc:HGNC:16309]	protein_coding	19	3806	up
ENSG00000237254	16.0632	1.1986	0.242359	4.94557	7.59e-07	8.79e-06	TRBV30	T cell receptor beta variable 30 (gene/pseudogene) [Source:HGNC Symbol;Acc:HGNC:12214]	TR_V_gene	7	447	up
ENSG00000242142	10.2857	1.19873	0.299519	4.00218	6.28e-05	0.000452189	SERBP1P3	SERPINE1 mRNA binding protein 1 pseudogene 3 [Source:HGNC Symbol;Acc:HGNC:44630]	processed_pseudogene	3	809	up
ENSG00000169900	9.10194	1.19909	0.407408	2.94322	0.00324818	0.0141133	PYDC1	pyrin domain containing 1 [Source:HGNC Symbol;Acc:HGNC:30261]	protein_coding	16	861	up
ENSG00000185565	123.349	1.19922	0.188077	6.37622	1.82e-10	4.23e-09	LSAMP	limbic system associated membrane protein [Source:HGNC Symbol;Acc:HGNC:6705]	protein_coding	3	20498	up
ENSG00000179841	129.056	1.19995	0.126973	9.45047	3.37e-21	3.56e-19	AKAP5	A-kinase anchoring protein 5 [Source:HGNC Symbol;Acc:HGNC:375]	protein_coding	14	9088	up
ENSG00000259079	2.59855	1.20015	0.42763	2.80652	0.005008	0.0203509		PDZ domain-containing protein 11 (PDZD11) pseudogene	processed_pseudogene	14	397	up
ENSG00000250030	2.2079	1.20049	0.439946	2.72873	0.00635794	0.0249125		CCR4-NOT transcription complex, subunit 7 (CNOT7) pseudogene	processed_pseudogene	4	308	up
ENSG00000267364	35.5422	1.20067	0.122196	9.8258	8.72e-23	1.1e-20		novel transcript	lncRNA	17	5424	up
ENSG00000247363	9.31729	1.20121	0.27346	4.39263	1.12e-05	9.97e-05		uncharacterized LOC100507250 [Source:NCBI gene;Acc:100507250]	lncRNA	12	3732	up
ENSG00000249256	4.35428	1.20131	0.438401	2.74021	0.00614001	0.0242017	ATP5MGP3	ATP synthase membrane subunit g pseudogene 3 [Source:HGNC Symbol;Acc:HGNC:13216]	processed_pseudogene	4	304	up
ENSG00000253214	4.8631	1.20196	0.36951	3.25284	0.00114257	0.00572835		novel transcript	lncRNA	8	5967	up
ENSG00000198785	32.6518	1.20217	0.124084	9.68835	3.38e-22	4e-20	GRIN3A	glutamate ionotropic receptor NMDA type subunit 3A [Source:HGNC Symbol;Acc:HGNC:16767]	protein_coding	9	16039	up
ENSG00000196096	2.09063	1.20269	0.437096	2.75155	0.00593138	0.0234972		uncharacterized LOC100130451 [Source:NCBI gene;Acc:100130451]	lncRNA	2	1727	up
ENSG00000184492	3.97198	1.20304	0.406665	2.95831	0.0030933	0.0135234	FOXD4L1	forkhead box D4 like 1 [Source:HGNC Symbol;Acc:HGNC:18521]	protein_coding	2	2491	up
ENSG00000258357	3.28224	1.20334	0.306704	3.92345	8.73e-05	0.000605603		NSA2 ribosome biogenesis homolog (S. cerevisiae) (NSA2) pseudogene	processed_pseudogene	12	780	up
ENSG00000101082	298.894	1.20415	0.0976219	12.3348	5.88e-35	4.03e-32	SLA2	Src like adaptor 2 [Source:HGNC Symbol;Acc:HGNC:17329]	protein_coding	20	4333	up
ENSG00000260135	20.884	1.20467	0.323183	3.7275	0.000193387	0.00121946	MMP2-AS1	MMP2 antisense RNA 1 [Source:HGNC Symbol;Acc:HGNC:53142]	lncRNA	16	2968	up
ENSG00000225347	1.47902	1.20567	0.470819	2.56081	0.010443	0.0380207	SLC25A5P8	solute carrier family 25 member 5 pseudogene 8 [Source:HGNC Symbol;Acc:HGNC:35469]	processed_pseudogene	9	898	up
ENSG00000223350	369.452	1.20617	0.237763	5.07301	3.92e-07	4.84e-06	IGLV9-49	immunoglobulin lambda variable 9-49 [Source:HGNC Symbol;Acc:HGNC:5933]	IG_V_gene	22	409	up
ENSG00000132681	16.0852	1.20747	0.286757	4.21077	2.55e-05	0.000205228	ATP1A4	ATPase Na+/K+ transporting subunit alpha 4 [Source:HGNC Symbol;Acc:HGNC:14073]	protein_coding	1	10193	up
ENSG00000205221	19.4552	1.20809	0.289629	4.17116	3.03e-05	0.000238788	VIT	vitrin [Source:HGNC Symbol;Acc:HGNC:12697]	protein_coding	2	7608	up
ENSG00000233873	2.12346	1.209	0.452844	2.6698	0.00758968	0.0289878	RPL7P44	ribosomal protein L7 pseudogene 44 [Source:HGNC Symbol;Acc:HGNC:36143]	processed_pseudogene	13	742	up
ENSG00000211654	249.188	1.20935	0.363763	3.32456	0.000885594	0.00459909	IGLV5-37	immunoglobulin lambda variable 5-37 [Source:HGNC Symbol;Acc:HGNC:5922]	IG_V_gene	22	374	up
ENSG00000117009	32.5064	1.21035	0.177573	6.81605	9.36e-12	2.72e-10	KMO	kynurenine 3-monooxygenase [Source:HGNC Symbol;Acc:HGNC:6381]	protein_coding	1	9064	up
ENSG00000221887	16.2268	1.21081	0.28012	4.32248	1.54e-05	0.000131744	HMSD	histocompatibility minor serpin domain containing [Source:HGNC Symbol;Acc:HGNC:23037]	protein_coding	18	3489	up
ENSG00000204338	6.94163	1.21082	0.356157	3.39968	0.000674656	0.00364233	CYP21A1P	cytochrome P450 family 21 subfamily A member 1, pseudogene [Source:HGNC Symbol;Acc:HGNC:2599]	transcribed_unprocessed_pseudogene	6	2676	up
ENSG00000228328	6.39373	1.21235	0.259261	4.67619	2.92e-06	2.97e-05		phosphoglycerate kinase 1 (PGK1) pseudogene	processed_pseudogene	X	1248	up
ENSG00000211713	3.1588	1.21237	0.35729	3.39324	0.00069071	0.00372033	TRBV6-4	T cell receptor beta variable 6-4 [Source:HGNC Symbol;Acc:HGNC:12229]	TR_V_gene	7	365	up
ENSG00000169218	22.7013	1.21248	0.213971	5.66656	1.46e-08	2.38e-07	RSPO1	R-spondin 1 [Source:HGNC Symbol;Acc:HGNC:21679]	protein_coding	1	4380	up
ENSG00000137252	5.02911	1.21275	0.392603	3.089	0.00200831	0.00933855	HCRTR2	hypocretin receptor 2 [Source:HGNC Symbol;Acc:HGNC:4849]	protein_coding	6	2891	up
ENSG00000110031	637.389	1.21279	0.107314	11.3013	1.29e-29	4.46e-27	LPXN	leupaxin [Source:HGNC Symbol;Acc:HGNC:14061]	protein_coding	11	5368	up
ENSG00000235275	20.6756	1.21304	0.306781	3.9541	7.68e-05	0.000541636	KRT18P16	keratin 18 pseudogene 16 [Source:HGNC Symbol;Acc:HGNC:33384]	processed_pseudogene	5	1294	up
ENSG00000213809	19.7671	1.21371	0.19945	6.0853	1.16e-09	2.38e-08	KLRK1	killer cell lectin like receptor K1 [Source:HGNC Symbol;Acc:HGNC:18788]	protein_coding	12	6105	up
ENSG00000137673	13.8675	1.21404	0.412568	2.94264	0.00325423	0.0141367	MMP7	matrix metallopeptidase 7 [Source:HGNC Symbol;Acc:HGNC:7174]	protein_coding	11	3284	up
ENSG00000272840	2.18286	1.21456	0.439222	2.76525	0.00568787	0.022657		novel transcript	lncRNA	3	373	up
ENSG00000182866	957.421	1.21499	0.114129	10.6458	1.82e-26	4e-24	LCK	LCK proto-oncogene, Src family tyrosine kinase [Source:HGNC Symbol;Acc:HGNC:6524]	protein_coding	1	9871	up
ENSG00000227533	18.803	1.21507	0.269046	4.51622	6.3e-06	5.96e-05	SLC2A1-AS1	SLC2A1 antisense RNA 1 [Source:HGNC Symbol;Acc:HGNC:44187]	lncRNA	1	6839	up
ENSG00000085741	331.276	1.21551	0.146941	8.27208	1.32e-16	7.4e-15	WNT11	Wnt family member 11 [Source:HGNC Symbol;Acc:HGNC:12776]	protein_coding	11	3367	up
ENSG00000241680	3.13505	1.21601	0.288175	4.2197	2.45e-05	0.000198155	RPL31P49	ribosomal protein L31 pseudogene 49 [Source:HGNC Symbol;Acc:HGNC:35909]	processed_pseudogene	12	375	up
ENSG00000211779	8.6566	1.21635	0.247523	4.91411	8.92e-07	1.02e-05	TRAV5	T cell receptor alpha variable 5 [Source:HGNC Symbol;Acc:HGNC:12143]	TR_V_gene	14	352	up
ENSG00000235947	4.51533	1.21711	0.351763	3.46003	0.000540105	0.00300853	EGOT	eosinophil granule ontogeny transcript [Source:HGNC Symbol;Acc:HGNC:37129]	lncRNA	3	1464	up
ENSG00000010671	327.865	1.21776	0.160462	7.58908	3.22e-14	1.32e-12	BTK	Bruton tyrosine kinase [Source:HGNC Symbol;Acc:HGNC:1133]	protein_coding	X	7876	up
ENSG00000133740	261.847	1.21785	0.104063	11.703	1.23e-31	5.46e-29	E2F5	E2F transcription factor 5 [Source:HGNC Symbol;Acc:HGNC:3119]	protein_coding	8	9939	up
ENSG00000243649	296.265	1.21786	0.127388	9.56023	1.17e-21	1.3e-19	CFB	complement factor B [Source:HGNC Symbol;Acc:HGNC:1037]	protein_coding	6	11401	up
ENSG00000160161	12.6262	1.2179	0.295595	4.12017	3.79e-05	0.000290101	CILP2	cartilage intermediate layer protein 2 [Source:HGNC Symbol;Acc:HGNC:24213]	protein_coding	19	5214	up
ENSG00000078589	237.873	1.2194	0.112147	10.8733	1.55e-27	3.98e-25	P2RY10	P2Y receptor family member 10 [Source:HGNC Symbol;Acc:HGNC:19906]	protein_coding	X	6126	up
ENSG00000237506	19.9429	1.21953	0.214031	5.69794	1.21e-08	2.02e-07	RPSAP15	ribosomal protein SA pseudogene 15 [Source:HGNC Symbol;Acc:HGNC:31464]	processed_pseudogene	X	861	up
ENSG00000120217	199.416	1.2199	0.127097	9.5982	8.14e-22	9.13e-20	CD274	CD274 molecule [Source:HGNC Symbol;Acc:HGNC:17635]	protein_coding	9	8202	up
ENSG00000213075	5.435	1.22107	0.418608	2.91698	0.00353444	0.0151739	RPL31P11	ribosomal protein L31 pseudogene 11 [Source:HGNC Symbol;Acc:HGNC:35849]	transcribed_processed_pseudogene	1	1930	up
ENSG00000211784	5.79295	1.22108	0.266665	4.5791	4.67e-06	4.53e-05	TRAV10	T cell receptor alpha variable 10 [Source:HGNC Symbol;Acc:HGNC:12103]	TR_V_gene	14	379	up
ENSG00000138496	3075.05	1.22184	0.0916107	13.3373	1.4e-40	1.78e-37	PARP9	poly(ADP-ribose) polymerase family member 9 [Source:HGNC Symbol;Acc:HGNC:24118]	protein_coding	3	12831	up
ENSG00000236992	7.44273	1.22201	0.266091	4.59247	4.38e-06	4.28e-05	RPL12P12	ribosomal protein L12 pseudogene 12 [Source:HGNC Symbol;Acc:HGNC:15951]	processed_pseudogene	20	501	up
ENSG00000186265	77.8894	1.22212	0.139298	8.77339	1.73e-18	1.27e-16	BTLA	B and T lymphocyte associated [Source:HGNC Symbol;Acc:HGNC:21087]	protein_coding	3	4577	up
ENSG00000235555	2.34318	1.2239	0.471773	2.59426	0.00947959	0.0350256	SUMO1P4	SUMO1 pseudogene 4 [Source:HGNC Symbol;Acc:HGNC:33151]	processed_pseudogene	19	302	up
ENSG00000232000	25.5582	1.22495	0.168429	7.27279	3.52e-13	1.25e-11	CLCN3P1	chloride voltage-gated channel 3 pseudogene 1 [Source:HGNC Symbol;Acc:HGNC:49775]	transcribed_unprocessed_pseudogene	9	12293	up
ENSG00000211787	11.7865	1.22533	0.182767	6.70431	2.02e-11	5.59e-10	TRAV8-3	T cell receptor alpha variable 8-3 [Source:HGNC Symbol;Acc:HGNC:12148]	TR_V_gene	14	341	up
ENSG00000054938	42.7315	1.22596	0.28231	4.34261	1.41e-05	0.00012167	CHRDL2	chordin like 2 [Source:HGNC Symbol;Acc:HGNC:24168]	protein_coding	11	7829	up
ENSG00000244073	9.5678	1.22608	0.252898	4.84814	1.25e-06	1.38e-05	RPS4XP6	ribosomal protein S4X pseudogene 6 [Source:HGNC Symbol;Acc:HGNC:36057]	processed_pseudogene	5	797	up
ENSG00000277089	2.16437	1.22654	0.420271	2.91845	0.0035178	0.0151133		novel transcript, antisense CCL3	lncRNA	17	2406	up
ENSG00000261570	5.7723	1.22726	0.441483	2.77987	0.00543813	0.0217995		novel transcript, antisense to AGK	lncRNA	7	4000	up
ENSG00000272196	1.31847	1.22819	0.393168	3.12383	0.00178516	0.00843436	HIST2H2AA4	histone cluster 2 H2A family member a4 [Source:HGNC Symbol;Acc:HGNC:29668]	protein_coding	1	564	up
ENSG00000171657	102.097	1.22884	0.117166	10.488	9.81e-26	1.92e-23	GPR82	G protein-coupled receptor 82 [Source:HGNC Symbol;Acc:HGNC:4533]	protein_coding	X	3821	up
ENSG00000111348	3384.47	1.22958	0.132849	9.2555	2.13e-20	2.03e-18	ARHGDIB	Rho GDP dissociation inhibitor beta [Source:HGNC Symbol;Acc:HGNC:679]	protein_coding	12	4774	up
ENSG00000205413	1723.73	1.22964	0.133057	9.24149	2.43e-20	2.3e-18	SAMD9	sterile alpha motif domain containing 9 [Source:HGNC Symbol;Acc:HGNC:1348]	protein_coding	7	17517	up
ENSG00000073861	108.821	1.22968	0.0942859	13.042	7.06e-39	7.55e-36	TBX21	T-box 21 [Source:HGNC Symbol;Acc:HGNC:11599]	protein_coding	17	3301	up
ENSG00000243918	13.9453	1.23015	0.40734	3.01997	0.00252802	0.0113738	EIF4BP8	eukaryotic translation initiation factor 4B pseudogene 8 [Source:HGNC Symbol;Acc:HGNC:37941]	processed_pseudogene	3	1826	up
ENSG00000153292	60.1667	1.23109	0.249505	4.93414	8.05e-07	9.27e-06	ADGRF1	adhesion G protein-coupled receptor F1 [Source:HGNC Symbol;Acc:HGNC:18990]	protein_coding	6	21406	up
ENSG00000214244	3.46166	1.23149	0.426494	2.88748	0.0038834	0.0164121	SETP21	SET pseudogene 21 [Source:HGNC Symbol;Acc:HGNC:42940]	processed_pseudogene	5	892	up
ENSG00000271524	2.23281	1.23189	0.415806	2.96265	0.00305004	0.0133675	BNIP3P17	BCL2 interacting protein 3 pseudogene 17 [Source:HGNC Symbol;Acc:HGNC:49697]	processed_pseudogene	19	595	up
ENSG00000142512	252.812	1.23222	0.131206	9.39146	5.92e-21	6.04e-19	SIGLEC10	sialic acid binding Ig like lectin 10 [Source:HGNC Symbol;Acc:HGNC:15620]	protein_coding	19	12022	up
ENSG00000179088	27.3505	1.23224	0.251973	4.89036	1.01e-06	1.13e-05	C12orf42	chromosome 12 open reading frame 42 [Source:HGNC Symbol;Acc:HGNC:24729]	protein_coding	12	9194	up
ENSG00000235916	1.6038	1.23243	0.486402	2.53376	0.0112845	0.0405226		mitochondrial ribosomal protein S18C (MRPS18C) pseudogene	processed_pseudogene	X	423	up
ENSG00000013725	597.383	1.23275	0.126135	9.7732	1.47e-22	1.81e-20	CD6	CD6 molecule [Source:HGNC Symbol;Acc:HGNC:1691]	protein_coding	11	11284	up
ENSG00000143851	642.167	1.23281	0.106917	11.5306	9.25e-31	3.71e-28	PTPN7	protein tyrosine phosphatase, non-receptor type 7 [Source:HGNC Symbol;Acc:HGNC:9659]	protein_coding	1	13641	up
ENSG00000014257	48.0985	1.23319	0.160964	7.66126	1.84e-14	7.87e-13	ACPP	acid phosphatase, prostate [Source:HGNC Symbol;Acc:HGNC:125]	protein_coding	3	6831	up
ENSG00000175985	22.2274	1.23319	0.292063	4.22234	2.42e-05	0.000196219	PLEKHD1	pleckstrin homology and coiled-coil domain containing D1 [Source:HGNC Symbol;Acc:HGNC:20148]	protein_coding	14	8890	up
ENSG00000257906	8.45805	1.23332	0.413122	2.98536	0.00283244	0.0125446	LINC02156	long intergenic non-protein coding RNA 2156 [Source:HGNC Symbol;Acc:HGNC:53017]	lncRNA	12	5739	up
ENSG00000237311	5.71831	1.23338	0.420429	2.93362	0.00335036	0.0144924		novel transcript	lncRNA	X	3560	up
ENSG00000232709	13.5921	1.23506	0.391319	3.15613	0.00159875	0.00766557	MARK2P9	microtubule affinity regulating kinase 2 pseudogene 9 [Source:HGNC Symbol;Acc:HGNC:39800]	processed_pseudogene	10	1727	up
ENSG00000234268	11.3344	1.2353	0.300952	4.10464	4.05e-05	0.000307519		ribosomal protein S27 (metallopanstimulin 1) (RPS27) pseudogene	processed_pseudogene	11	255	up
ENSG00000279296	16.8346	1.23545	0.23174	5.33118	9.76e-08	1.36e-06	PRAL	p53 regulation associated lncRNA [Source:HGNC Symbol;Acc:HGNC:52646]	TEC	17	3286	up
ENSG00000002549	7710.64	1.23545	0.106564	11.5935	4.45e-31	1.86e-28	LAP3	leucine aminopeptidase 3 [Source:HGNC Symbol;Acc:HGNC:18449]	protein_coding	4	8420	up
ENSG00000257405	1.1941	1.23545	0.499375	2.474	0.0133611	0.0467332		CDGSH iron sulfur domain pseudogene	processed_pseudogene	12	297	up
ENSG00000121210	376.248	1.23561	0.168023	7.35381	1.93e-13	7.1e-12	TMEM131L	transmembrane 131 like [Source:HGNC Symbol;Acc:HGNC:29146]	protein_coding	4	8623	up
ENSG00000230852	8.58295	1.23583	0.370304	3.33733	0.000845873	0.00442474		uncharacterized LOC107986618 [Source:NCBI gene;Acc:107986618]	lncRNA	6	2300	up
ENSG00000247317	20.5527	1.23597	0.216137	5.71844	1.08e-08	1.81e-07	LY6E-DT	LY6E divergent transcript [Source:HGNC Symbol;Acc:HGNC:53728]	lncRNA	8	5244	up
ENSG00000167664	229.863	1.236	0.112105	11.0254	2.88e-28	8.24e-26	TMIGD2	transmembrane and immunoglobulin domain containing 2 [Source:HGNC Symbol;Acc:HGNC:28324]	protein_coding	19	1751	up
ENSG00000214077	2.20316	1.23616	0.426735	2.89678	0.00377009	0.0160224	GNAQP1	G protein subunit alpha q pseudogene 1 [Source:HGNC Symbol;Acc:HGNC:4391]	processed_pseudogene	2	1067	up
ENSG00000257074	5.59715	1.23634	0.299979	4.12144	3.77e-05	0.00028866	RPL29P33	ribosomal protein L29 pseudogene 33 [Source:HGNC Symbol;Acc:HGNC:36923]	processed_pseudogene	19	316	up
ENSG00000256148	66.1575	1.23642	0.488661	2.53022	0.0113989	0.0408982		mitochondrially encoded cytochrome c oxidase I (MT-COI) pseudogene	processed_pseudogene	11	163	up
ENSG00000254416	7.37541	1.23672	0.372708	3.3182	0.000905993	0.00469219		uncharacterized LOC105369486 [Source:NCBI gene;Acc:105369486]	lncRNA	11	7456	up
ENSG00000224791	4.95949	1.23725	0.351875	3.51617	0.000437821	0.00250052	KRT18P39	keratin 18 pseudogene 39 [Source:HGNC Symbol;Acc:HGNC:33408]	processed_pseudogene	2	1299	up
ENSG00000131126	16.3282	1.23787	0.405286	3.05432	0.00225571	0.0103301	TEX101	testis expressed 101 [Source:HGNC Symbol;Acc:HGNC:30722]	protein_coding	19	3156	up
ENSG00000213036	6.05093	1.2392	0.269387	4.60008	4.22e-06	4.15e-05		adaptor-related protein complex 3 pseudogene	processed_pseudogene	1	575	up
ENSG00000112195	38.2974	1.23941	0.289666	4.27874	1.88e-05	0.000156831	TREML2	triggering receptor expressed on myeloid cells like 2 [Source:HGNC Symbol;Acc:HGNC:21092]	protein_coding	6	3785	up
ENSG00000225886	19.8326	1.23984	0.269748	4.59629	4.3e-06	4.22e-05		novel transcript, antisense to IFI6	lncRNA	1	2359	up
ENSG00000126759	17.6197	1.23997	0.172059	7.20664	5.73e-13	1.99e-11	CFP	complement factor properdin [Source:HGNC Symbol;Acc:HGNC:8864]	protein_coding	X	9813	up
[truncated: 1,174 more rows]

## Sheet: S2  EED GSEA
Dataset S2: Geneset Enrichment of EED transcriptome
ID	Description	set size	enrichmentScore	Normalized Enrichment Score	P value	P adjusted	Q value	rank	leading_edge	core_enrichment
WP5095	Overview of proinflammatory and profibrotic mediators	42	0.57587	2.9705	5.19697e-09	3.27409e-07	1.96938e-07	239	tags=62%, list=21%, signal=51%	IL21/CXCL5/IL17A/IL17F/CXCL13/CCL20/CXCL11/IL6/IFNG/CXCL9/CXCL3/CXCL2/CXCL10/IL19/CCL23/IFNL2/IL22/IFNL3/CCL3L1/MMP9/LTA/CCL18/CCL19/IL10/IL12B/IL26
WP5218	Extrafollicular B cell activation by SARS-CoV-2	33	0.582112	2.7861	1.1979e-07	3.77339e-06	2.26971e-06	229	tags=64%, list=20%, signal=53%	IL21/AICDA/PAX5/MS4A1/IL6/IFNG/CXCR5/CD22/CD19/SELL/CR1/C3/IFITM1/ISG15/CCL19/BACH2/C4A/PDCD1/CCR7/CD80/IL10
WP5115	Network map of SARS-CoV-2 signaling pathway	53	0.49508	2.72626	2.05995e-07	4.3259e-06	2.60205e-06	165	tags=43%, list=14%, signal=39%	SAA1/IL21/SAA2/CXCL5/IL17A/CXCL13/CCL20/IL6/IFNG/CXCL9/CXCL3/IGLL1/CXCL2/CXCL10/IFI6/IFI44L/CASP5/IL22/OAS2/IFI27/CXCR1/IFITM1/IFIT1
WP2328	Allograft rejection	33	0.544633	2.60672	1.79659e-06	2.82964e-05	1.70204e-05	324	tags=70%, list=28%, signal=52%	IL21/IL17A/CXCL13/CXCL11/IFNG/CXCL9/CXCR5/GZMB/IL22/C3/IL2RA/CCL19/CTLA4/HLA-DRB5/C4A/C4B/CD80/IL10/IL12B/C2/CXCL8/HLA-DOB/STAT1
WP5039	SARS-CoV-2 innate immunity evasion and cell-specific immune response	21	0.57169	2.36205	0.000104495	0.00131664	0.000791964	341	tags=76%, list=29%, signal=55%	CXCL5/CXCL13/CXCL11/IL6/CXCL9/CXCL3/CXCL2/CXCL10/IFITM1/IL10/MX1/LAG3/CXCL8/CCL3/STAT1/CCL5
WP4341	Non-genomic actions of 1,25 dihydroxyvitamin D3	13	0.634808	2.21077	0.000213421	0.00224092	0.00134792	324	tags=85%, list=28%, signal=62%	IL6/IFNG/CYP24A1/RSAD2/IFI44L/OAS2/ISG15/CAMP/TLR8/CXCL8/STAT1
WP3929	Chemokine signaling pathway	34	0.441692	2.14678	0.000723166	0.00637361	0.00383375	462	tags=74%, list=40%, signal=46%	CXCL5/CXCL13/CCL20/CXCL11/CXCL9/CXCL3/CXCR5/CXCL10/CCL19/CCR7/CCR4/JAK3/XCR1/CCL3/STAT1/CXCR6/CCL5/CXCR4/RAC2/CCR6/NCF1/FGR/CCL17/CXCR2/CCL4
WP5088	Prostaglandin signaling	14	0.589393	2.12612	0.000809348	0.00637361	0.00383375	443	tags=93%, list=38%, signal=58%	IL17A/IL17F/IL6/IFNG/CXCL9/CXCL10/MMP9/CXCL8/CCL3/KLRD1/IL1A/TNF/CD28
WP5225	Th17 cell differentiation pathway	17	0.540768	2.07481	0.00167888	0.0105769	0.00636205	159	tags=47%, list=14%, signal=41%	IL21/IL17A/IL17F/IL6/IFNG/IL22/IL21R/IL2RA
WP15	Selenium micronutrient network	10	0.628017	1.95764	0.00253291	0.0145067	0.00872583	41	tags=40%, list=4%, signal=39%	SAA1/SAA2/IL6/IFNG
WP2884	NRF2 pathway	19	-0.420107	-2.00649	0.00315116	0.0165436	0.00995102	351	tags=74%, list=30%, signal=52%	ME1/GSTA2/SLC5A4/NQO1/ABCC3/CES1/ALDH3A1/SLC6A13/SLC6A2/UGT1A7/SLC5A5/UGT1A9/CYP4A11/GSTA3
WP75	Toll-like receptor signaling pathway	16	0.504343	1.89019	0.00669154	0.0324282	0.0195057	341	tags=69%, list=29%, signal=49%	CXCL11/IL6/CXCL9/CXCL10/TLR8/CD80/IL12B/CXCL8/CCL3/STAT1/CCL5
WP2431	Spinal cord injury	16	0.500915	1.87735	0.00735515	0.0330982	0.0199087	140	tags=44%, list=12%, signal=39%	IL6/IFNG/MMP12/CXCL2/NOS2/CXCL10/MMP9
WP5198	Inflammatory bowel disease signaling	15	0.507263	1.87733	0.00883792	0.0347993	0.0209319	115	tags=40%, list=10%, signal=37%	IL21/IL17F/IL6/IFNG/IL22/IL21R
WP4754	IL-18 signaling pathway	45	0.333742	1.77019	0.00854567	0.0347993	0.0209319	551	tags=73%, list=47%, signal=40%	CCL20/IL6/IFNG/CXCL3/CXCL2/NOS2/TNFSF11/MMP9/IL2RA/BIRC3/CCL18/CCL19/TNIP3/IL10/IL12B/PLA2G7/LTB/CD83/CXCL8/CCL3/CCL5/ACOD1/SOCS3/S1PR4/TNF/NCF1/CCL4/TGM2/MMP13/FASLG/PTPN7/TBX21/LCK
WP4559	Interactions between immune cells and microRNAs in tumor microenvironment	10	0.571087	1.78018	0.00951394	0.0352576	0.0212076	341	tags=80%, list=29%, signal=57%	CXCL10/IL2RA/TLR8/CTLA4/PDCD1/CD80/SOCS1/CCL5
WP4329	miRNAs involvement in the immune response in sepsis	11	0.55718	1.81401	0.0154077	0.0462232	0.0278034	462	tags=91%, list=40%, signal=55%	LCN2/IL6/GZMB/TLR8/IL10/CXCL8/CCL3/IL1A/TNF/CCL4
WP2806	Complement system	22	0.426888	1.80445	0.0148775	0.0462232	0.0278034	316	tags=59%, list=27%, signal=44%	C4BPA/CD19/SELL/FCGR3A/CR1/C3/FCN1/FPR1/C4A/LRP2/F13A1/C2/ITGAX
WP4630	Measles virus infection	17	0.462509	1.77455	0.0154041	0.0462232	0.0278034	443	tags=76%, list=38%, signal=48%	IL6/OAS2/IL2RA/FCGR2B/OAS3/IL12B/MX1/JAK3/CD3G/STAT1/IL1A/CD3D/CD28
WP619	Type II interferon signaling	14	0.489324	1.76514	0.0140951	0.0462232	0.0278034	456	tags=79%, list=39%, signal=48%	IFNG/CXCL9/NOS2/CXCL10/IFI6/ISG15/GBP1/STAT1/SOCS1/SOCS3/CYBB
hsa04060	Cytokine-cytokine receptor interaction	72	0.493921	2.99726	8.71139e-10	2.13429e-07	1.69643e-07	378	tags=68%, list=32%, signal=49%	IL21/CXCL5/IL17A/IL17F/CXCL13/CCL20/CXCL11/IL6/IFNG/CXCL9/CXCL3/CXCR5/CXCL2/TNFRSF13C/CXCL10/TNFRSF9/IL19/CCL23/IFNL2/TNFSF11/IL22/IL21R/IFNL3/CCL3L1/CXCR1/IL2RA/LTA/CCL18/CCL19/TNFRSF8/CCR7/CD70/IL10/IL12B/IL26/CCR4/IL12RB2/LTB/CXCL8/XCR1/CCL3/CXCR6/TNFRSF10C/CCL5/CXCR4/IFNL1/CCL4L2/IL27/IL1A
hsa04061	Viral protein interaction with cytokine and cytokine receptor	37	0.555736	2.78571	2.50768e-07	3.0719e-05	2.44168e-05	462	tags=89%, list=40%, signal=56%	CXCL5/CXCL13/CCL20/CXCL11/IL6/CXCL9/CXCL3/CXCR5/CXCL2/CXCL10/IL19/CCL23/CCL3L1/CXCR1/IL2RA/LTA/CCL18/CCL19/CCR7/IL10/CCR4/CXCL8/XCR1/CCL3/TNFRSF10C/CCL5/CXCR4/CCL4L2/TNF/CCR6/CCL17/CXCR2/CCL4
hsa04062	Chemokine signaling pathway	43	0.452005	2.37694	4.6399e-05	0.00378925	0.00301187	462	tags=74%, list=40%, signal=47%	CXCL5/CXCL13/CCL20/CXCL11/CXCL9/CXCL3/CXCR5/CXCL2/CXCL10/CCL23/CCL3L1/CXCR1/CCL18/CCL19/CCR7/CCR4/CXCL8/JAK3/XCR1/CCL3/STAT1/CXCR6/CCL5/CXCR4/CCL4L2/RAC2/CCR6/NCF1/FGR/CCL17/CXCR2/CCL4
hsa04657	IL-17 signaling pathway	24	0.537421	2.34608	7.40053e-05	0.00453283	0.00360289	79	tags=42%, list=7%, signal=40%	CXCL5/IL17A/LCN2/IL17F/CCL20/IL6/IFNG/CXCL3/CXCL2/CXCL10
hsa04630	JAK-STAT signaling pathway	23	0.531864	2.29364	0.000108458	0.00531444	0.00422416	360	tags=74%, list=31%, signal=52%	IL21/IL22RA2/IL6/IFNG/IL19/IFNL2/IL22/IL21R/IFNL3/IL2RA/IL10/IL12B/IL12RB2/JAK3/STAT1/SOCS1/IFNL1
hsa00982	Drug metabolism - cytochrome P450	9	-0.68658	-2.34043	0.000205982	0.00841092	0.00668537	372	tags=100%, list=32%, signal=69%	GSTA2/ADH4/ALDH3A1/UGT2B17/UGT1A7/UGT2B11/UGT1A9/GSTA3
hsa00980	Metabolism of xenobiotics by cytochrome P450	13	-0.594011	-2.44375	0.000349409	0.0122293	0.00972039	408	tags=92%, list=35%, signal=61%	CYP1B1/UGT1A10/GSTA2/ADH4/ALDH3A1/UGT2B17/EPHX1/DHDH/UGT1A7/UGT2B11/UGT1A9/GSTA3
hsa04668	TNF signaling pathway	17	0.568648	2.17425	0.000471533	0.0128362	0.0102028	172	tags=53%, list=15%, signal=46%	CXCL5/CCL20/IL6/CXCL3/CXCL2/CXCL10/MMP9/BIRC3/LTA
hsa05171	Coronavirus disease - COVID-19	23	0.499271	2.15309	0.0004692	0.0128362	0.0102028	342	tags=70%, list=29%, signal=50%	IL6/CXCL10/OAS2/C3/ISG15/TLR8/C4A/C4B/OAS3/IL12B/F13A1/MX1/C2/CXCL8/STAT1/MX2
hsa05204	Chemical carcinogenesis - DNA adducts	12	-0.588697	-2.30723	0.000803082	0.0187298	0.0148873	408	tags=92%, list=35%, signal=60%	CYP1B1/UGT1A10/GSTA2/CYP3A43/UGT2B17/EPHX1/AKR1C2/UGT1A7/UGT2B11/UGT1A9/GSTA3
hsa04621	NOD-like receptor signaling pathway	24	0.480922	2.09944	0.000840932	0.0187298	0.0148873	456	tags=79%, list=39%, signal=49%	IL6/CXCL3/CXCL2/GBP7/CASP5/OAS2/BIRC3/CAMP/OAS3/AIM2/GBP1/GBP4/CXCL8/STAT1/CCL5/GBP5/MEFV/TNF/CYBB
hsa04978	Mineral absorption	14	-0.534468	-2.2637	0.00123868	0.024978	0.0198536	179	tags=64%, list=15%, signal=55%	MT2A/MT1X/MT1H/MT1E/MT1A/MT1F/MT1G/MT1M/SLC26A3
hsa00983	Drug metabolism - other enzymes	10	-0.608813	-2.22039	0.00132536	0.024978	0.0198536	372	tags=90%, list=32%, signal=62%	UGT1A10/GSTA2/CES1/UGT2B17/UGT1A7/UGT2B11/UGT1A9/GSTA3/UPB1
hsa05321	Inflammatory bowel disease	22	0.481283	2.04671	0.00171558	0.027502	0.0218598	324	tags=59%, list=28%, signal=43%	IL21/IL17A/IL17F/IL6/IFNG/IL22/IL21R/HLA-DRB5/IL10/IL12B/IL12RB2/HLA-DOB/STAT1
hsa05152	Tuberculosis	31	0.426234	2.03429	0.00173295	0.027502	0.0218598	386	tags=65%, list=33%, signal=44%	IL6/IFNG/NOS2/FCGR1A/FCGR3A/CR1/FCGR3B/C3/CAMP/HLA-DRB5/FCGR2B/CR1L/IL10/IL12B/ITGAX/HLA-DOB/STAT1/CLEC4E/IL1A/CORO1A
hsa05133	Pertussis	16	0.545432	2.02717	0.00179605	0.027502	0.0218598	300	tags=69%, list=26%, signal=52%	CXCL5/IL6/C4BPA/NOS2/C3/C4A/C4B/IL10/IL12B/C2/CXCL8
hsa04620	Toll-like receptor signaling pathway	18	0.507097	1.98758	0.0032473	0.0467994	0.0371982	462	tags=83%, list=40%, signal=51%	CXCL11/IL6/CXCL9/CXCL10/CCL3L1/TLR8/CD80/IL12B/CXCL8/CCL3/STAT1/CCL5/CCL4L2/TNF/CCL4
GO:0006959	humoral immune response	59	0.535875	3.10069	2.95778e-10	4.35385e-07	3.30026e-07	300	tags=66%, list=26%, signal=52%	CXCL5/IL17A/IL17F/CXCL13/PAX5/MS4A1/CXCL11/IL6/IFNG/CXCL9/CXCL3/LTF/IGLL1/C4BPA/CXCL2/REG1B/CXCL10/CR1/C3/PI3/FCN1/S100A12/LTA/CAMP/POU2F2/REG3G/C4A/PDCD1/CCR7/FCGR2B/C4B/S100A9/CR1L/PGLYRP3/CFHR1/CD83/PGLYRP4/C2/CXCL8
GO:0050727	regulation of inflammatory response	63	0.461168	2.70538	1.00505e-07	7.3972e-05	5.60715e-05	518	tags=83%, list=45%, signal=48%	SAA1/DUOXA2/IL21/IL22RA2/LPL/IL6/IFNG/PLA2G2D/CNR2/TLR10/TNFSF11/CASP5/C3/FUT7/MMP9/S100A12/IL2RA/BIRC3/LTA/FPR2/GPR31/CCR7/FCGR2B/S100A8/S100A9/IL10/IL12B/PLA2G7/NKG7/USP18/SEMA7A/CCL3/CCL5/STAP1/FFAR4/PTPRC/ACOD1/FFAR2/SOCS3/MEFV/CST7/TNF/NCF1/FGR/HAMP/CD28/IDO1/SELE/CNR1/ALOX15/DUOXA1/SLAMF8
GO:0051607	defense response to virus	54	0.489234	2.73614	3.41094e-07	9.79298e-05	7.42317e-05	398	tags=70%, list=34%, signal=49%	IL21/AICDA/IL6/IFNG/MMP12/CXCL9/RSAD2/GBP7/CXCL10/IFI6/IFI44L/IFNL2/OAS2/IFNL3/APOBEC3H/IFI27/IFITM1/ISG15/IFIT1/BIRC3/TLR8/OAS3/IL12B/AIM2/MX1/GBP1/BST2/ITGAX/STAT1/MX2/HERC5/IFNL1/PRF1/IL27/TRIM22/PTPRC/ACOD1/DDX60
GO:0140546	defense response to symbiont	54	0.489234	2.73614	3.41094e-07	9.79298e-05	7.42317e-05	398	tags=70%, list=34%, signal=49%	IL21/AICDA/IL6/IFNG/MMP12/CXCL9/RSAD2/GBP7/CXCL10/IFI6/IFI44L/IFNL2/OAS2/IFNL3/APOBEC3H/IFI27/IFITM1/ISG15/IFIT1/BIRC3/TLR8/OAS3/IL12B/AIM2/MX1/GBP1/BST2/ITGAX/STAT1/MX2/HERC5/IFNL1/PRF1/IL27/TRIM22/PTPRC/ACOD1/DDX60
GO:0030593	neutrophil chemotaxis	33	0.561972	2.73547	4.65699e-07	9.79298e-05	7.42317e-05	216	tags=58%, list=19%, signal=48%	SAA1/CXCL5/CXCL13/CCL20/CXCL11/CXCL9/CXCL3/CXCL2/CXCL10/CCL23/RIPOR2/CCL3L1/S100A12/CXCR1/CCL18/CCL19/CCR7/S100A8/S100A9
GO:0071621	granulocyte chemotaxis	33	0.561972	2.73547	4.65699e-07	9.79298e-05	7.42317e-05	216	tags=58%, list=19%, signal=48%	SAA1/CXCL5/CXCL13/CCL20/CXCL11/CXCL9/CXCL3/CXCL2/CXCL10/CCL23/RIPOR2/CCL3L1/S100A12/CXCR1/CCL18/CCL19/CCR7/S100A8/S100A9
GO:0009615	response to virus	69	0.458652	2.72932	2.2425e-07	9.79298e-05	7.42317e-05	440	tags=71%, list=38%, signal=47%	DUOX2/IL21/AICDA/IL6/IFNG/MMP12/CXCL9/RSAD2/GBP7/CXCL10/IFI6/IFI44L/IFNL2/OAS2/IFNL3/APOBEC3H/IFI27/IFITM1/ISG15/IFIT1/BIRC3/CCL19/TLR8/POU2F2/OAS3/IFI44/IL12B/WDFY4/AIM2/MX1/GBP1/BST2/ITGAX/STAT1/CCL5/MX2/HERC5/CXCR4/IFNL1/PRF1/IL27/TRIM22/PTPRC/ACOD1/DDX60/TNF/IFITM3/FGL2/FGR
GO:0010273	detoxification of copper ion	8	-0.852941	-2.77352	1.0245e-06	0.000116005	8.7933e-05	179	tags=100%, list=15%, signal=85%	MT1X/MT1H/MT1E/MT1A/MT1F/MT1G/MT1M
GO:0061687	detoxification of inorganic compound	8	-0.852941	-2.77352	1.0245e-06	0.000116005	8.7933e-05	179	tags=100%, list=15%, signal=85%	MT1X/MT1H/MT1E/MT1A/MT1F/MT1G/MT1M
GO:0097501	stress response to metal ion	8	-0.852941	-2.77352	1.0245e-06	0.000116005	8.7933e-05	179	tags=100%, list=15%, signal=85%	MT1X/MT1H/MT1E/MT1A/MT1F/MT1G/MT1M
GO:1990169	stress response to copper ion	8	-0.852941	-2.77352	1.0245e-06	0.000116005	8.7933e-05	179	tags=100%, list=15%, signal=85%	MT1X/MT1H/MT1E/MT1A/MT1F/MT1G/MT1M
GO:0097529	myeloid leukocyte migration	49	0.486286	2.67798	8.46887e-07	0.000116005	8.7933e-05	380	tags=67%, list=33%, signal=47%	SAA1/CXCL5/IL17A/CXCL13/CCL20/CXCL11/IL6/CXCL9/CXCL3/CXCL2/CXCL10/CCL23/TNFSF11/RIPOR2/FUT7/CCL3L1/S100A12/CXCR1/CCL18/CCL19/FPR2/CCR7/S100A8/S100A9/PLA2G7/CXCL8/CCL3/CD177/CCL5/STAP1/RHOH/IL1A/MCOLN2
GO:0002449	lymphocyte mediated immunity	78	0.419446	2.60278	9.58942e-07	0.000116005	8.7933e-05	443	tags=68%, list=38%, signal=45%	IL21/AICDA/IL6/IGLL1/C4BPA/RSAD2/FCGR1A/CD19/GZMB/FCGR3A/IL21R/CR1/C3/FUT7/LTA/TLR8/HLA-DRB5/C4A/FCGR2B/CD1A/C4B/CD1C/CR1L/CD70/IL10/IL12B/IL4I1/KIR3DL1/NKG7/NCR3/BATF/SLAMF6/LAG3/C2/HLA-DOB/SH2D1A/CRTAM/LILRB4/KLRD1/KLRC3/KLRC2/SERPINB9/PRF1/CD8A/GAPT/CORO1A/PTPRC/SASH3/GZMM/TNF/KLRC4/CCR6/CD28
GO:0071280	cellular response to copper ion	10	-0.789547	-2.84935	1.27954e-06	0.000134535	0.000101978	179	tags=90%, list=15%, signal=77%	MT2A/MT1X/MT1H/MT1E/MT1A/MT1F/MT1G/MT1M/AQP2
GO:0042742	defense response to bacterium	51	0.472887	2.63468	1.52289e-06	0.000140306	0.000106354	230	tags=51%, list=20%, signal=43%	AICDA/IL17A/LCN2/IL17F/CXCL13/CCL20/LPO/IL6/LTF/IGLL1/NOS2/GBP7/OAS2/PI3/CLEC4D/S100A12/ISG15/LTA/FPR2/CAMP/REG3G/S100A8/S100A9/OAS3/IL10/IL12B
GO:0097530	granulocyte migration	41	0.508755	2.62591	1.54191e-06	0.000140306	0.000106354	216	tags=51%, list=19%, signal=43%	SAA1/CXCL5/IL17A/CXCL13/CCL20/CXCL11/CXCL9/CXCL3/CXCL2/CXCL10/CCL23/RIPOR2/FUT7/CCL3L1/S100A12/CXCR1/CCL18/CCL19/CCR7/S100A8/S100A9
GO:0030595	leukocyte chemotaxis	54	0.468458	2.61995	1.62039e-06	0.000140306	0.000106354	235	tags=50%, list=20%, signal=42%	SAA1/CXCL5/CXCL13/CCL20/CXCL11/IL6/CXCL9/CXCL3/CXCR5/CXCL2/CXCL10/CCL23/CNR2/TNFSF11/RIPOR2/CCL3L1/S100A12/CXCR1/CCL18/CCL19/FPR2/CCR7/S100A8/S100A9/GPR18/IL10/PLA2G7
GO:0019730	antimicrobial humoral response	24	0.603678	2.64922	1.90466e-06	0.000155759	0.000118067	300	tags=79%, list=26%, signal=60%	CXCL5/IL17A/IL17F/CXCL13/CXCL11/CXCL9/CXCL3/LTF/CXCL2/REG1B/CXCL10/PI3/S100A12/CAMP/REG3G/S100A9/PGLYRP3/PGLYRP4/CXCL8
GO:0061844	antimicrobial humoral immune response mediated by antimicrobial peptide	22	0.619598	2.61644	2.6695e-06	0.000206816	0.000156768	300	tags=82%, list=26%, signal=62%	CXCL5/IL17A/IL17F/CXCL13/CXCL11/CXCL9/CXCL3/LTF/CXCL2/REG1B/CXCL10/S100A12/CAMP/REG3G/S100A9/PGLYRP3/PGLYRP4/CXCL8
GO:1903037	regulation of leukocyte cell-cell adhesion	75	0.394297	2.39733	5.58872e-06	0.00041133	0.000311792	684	tags=95%, list=59%, signal=42%	IL21/IL6/IFNG/PLA2G2D/TNFRSF13C/CHST4/TNFSF11/CR1/RIPOR2/LGALS9B/FUT7/PLA2G2F/IL2RA/CCL19/CTLA4/HLA-DRB5/CCR7/FCGR2B/CD70/CD80/IL10/IL12B/IL4I1/LGALS9C/SIRPG/LAG3/CD83/ICOS/JAK3/HLA-DOB/SOCS1/CCL5/CRTAM/LILRB4/IFNL1/RHOH/IL1A/CORO1A/PTPRC/ARG2/SASH3/TNF/TIGIT/FGL2/CARD11/CD28/IDO1/SELE/TMIGD2/TMEM131L/CD6/TBX21/CD274/LCK/KLRK1/EGR3/RUNX3/ZC3H12A/CD160/IL23A/CD86/PDCD1LG2/ITGB2/IL12RB1/LAPTM5/LAX1…
GO:0060326	cell chemotaxis	61	0.431021	2.51083	7.41401e-06	0.000519687	0.000393928	345	tags=57%, list=30%, signal=43%	SAA1/CXCL5/CXCL13/CCL20/CXCL11/IL6/CXCL9/CXCL3/CXCR5/CXCL2/CXCL10/CCL23/CNR2/TNFSF11/RIPOR2/CCL3L1/S100A12/CXCR1/CCL18/CCL19/FPR2/CCR7/S100A8/S100A9/GPR18/IL10/PLA2G7/CCR4/CXCL8/XCR1/CCL3/CXCR6/CCL5/STAP1/CXCR4
GO:0046688	response to copper ion	11	-0.719626	-2.75147	8.11998e-06	0.0005433	0.000411827	179	tags=82%, list=15%, signal=70%	MT2A/MT1X/MT1H/MT1E/MT1A/MT1F/MT1G/MT1M/AQP2
GO:0071294	cellular response to zinc ion	9	-0.77254	-2.62272	9.38734e-06	0.00060079	0.000455404	179	tags=89%, list=15%, signal=76%	MT2A/MT1X/MT1H/MT1E/MT1A/MT1F/MT1G/MT1M
GO:0050900	leukocyte migration	78	0.390925	2.4258	1.23012e-05	0.000754472	0.000571897	470	tags=67%, list=40%, signal=43%	SAA1/CXCL5/IL17A/CXCL13/CCL20/CXCL11/IL6/CXCL9/CXCL3/CXCR5/CXCL2/CHST4/CXCL10/CCL23/CNR2/SELL/TNFSF11/RIPOR2/FUT7/CCL3L1/MMP9/S100A12/CXCR1/CCL18/CCL19/FPR2/CCR7/S100A8/S100A9/GPR18/IL10/PLA2G7/CXCL8/CCL3/CD177/CCL5/STAP1/CXCR4/CRTAM/ADD2/RHOH/IL1A/MCOLN2/CORO1A/FFAR2/TNF/RAC2/CCR6/CCL17/CXCR2/CCL4/SELE
GO:1990266	neutrophil migration	40	0.491202	2.52389	1.305e-05	0.000768386	0.000582444	216	tags=50%, list=19%, signal=42%	SAA1/CXCL5/CXCL13/CCL20/CXCL11/CXCL9/CXCL3/CXCL2/CXCL10/CCL23/RIPOR2/FUT7/CCL3L1/S100A12/CXCR1/CCL18/CCL19/CCR7/S100A8/S100A9
GO:0002460	adaptive immune response based on somatic recombination of immune receptors built from immunoglobulin superfamily domains	73	0.392125	2.36686	1.4011e-05	0.000793238	0.000601281	443	tags=64%, list=38%, signal=43%	AICDA/CXCL13/CLEC6A/IL6/IGLL1/C4BPA/RSAD2/FCGR1A/CD19/FCGR3A/IL21R/CR1/C3/FUT7/LTA/CCL19/TLR8/HLA-DRB5/BACH2/C4A/FCGR2B/CD1A/C4B/CD1C/CR1L/CD70/CD80/IL10/IL12B/IL4I1/BATF/SLAMF6/C2/JAK3/HLA-DOB/LILRB4/KLRD1/PRF1/IL27/CD8A/GAPT/PTPRC/SASH3/GZMM/TNF/CCR6/CD28
GO:1990868	response to chemokine	33	0.500759	2.43751	1.5274e-05	0.000802974	0.000608662	345	tags=70%, list=30%, signal=50%	CXCL5/CXCL13/CCL20/CXCL11/CXCL9/CXCL3/CXCR5/CXCL2/CXCL10/CCL23/RIPOR2/CCL3L1/CXCR1/CCL18/CCL19/CCR7/CCR4/CXCL8/XCR1/CCL3/CXCR6/CCL5/CXCR4
GO:1990869	cellular response to chemokine	33	0.500759	2.43751	1.5274e-05	0.000802974	0.000608662	345	tags=70%, list=30%, signal=50%	CXCL5/CXCL13/CCL20/CXCL11/CXCL9/CXCL3/CXCR5/CXCL2/CXCL10/CCL23/RIPOR2/CCL3L1/CXCR1/CCL18/CCL19/CCR7/CCR4/CXCL8/XCR1/CCL3/CXCR6/CCL5/CXCR4
GO:0070663	regulation of leukocyte proliferation	58	0.416912	2.39999	2.1844e-05	0.00107181	0.000812442	620	tags=90%, list=53%, signal=44%	IL21/IL6/PLA2G2D/TNFRSF13C/CD22/FCGR3A/CR1/LGALS9B/PLA2G2F/IL2RA/FCRL3/CCL19/SOX11/CTLA4/FCGR2B/CD70/CD80/IL10/IL12B/IL4I1/LGALS9C/BLK/BST2/JAK3/CCL5/CRTAM/LILRB4/IL27/IL1A/CORO1A/IKZF3/PTPRC/ARG2/SASH3/RAC2/CARD11/CD28/CD38/IDO1/MNDA/CLC/TMIGD2/TMEM131L/CD6/CD274/BTK/GPR183/IL23A/CD86/TNFSF8/PDCD1LG2/INPP5D
GO:0070661	leukocyte proliferation	68	0.396172	2.35502	2.11396e-05	0.00107181	0.000812442	684	tags=94%, list=59%, signal=41%	IL21/MS4A1/IL6/PLA2G2D/TNFRSF13C/CD22/CD19/TNFSF11/FCGR3A/CR1/LGALS9B/PLA2G2F/IL2RA/FCRL3/CCL19/SOX11/CTLA4/FCGR2B/CD70/CD80/IL10/IL12B/IL4I1/LGALS9C/BLK/CD180/CD79A/BST2/JAK3/CCL5/CRTAM/LILRB4/IL27/IL1A/GAPT/CORO1A/IKZF3/PTPRC/ARG2/SASH3/RAC2/CARD11/CD28/CD38/IDO1/MNDA/CLC/TMIGD2/TMEM131L/CD6/CD274/BTK/GPR183/IL23A/CD86/TNFSF8/PDCD1LG2/INPP5D/FLT3/DOCK2/IL12RB1/NCKAP1L/HLA-DPA1/EBI3
GO:0002696	positive regulation of leukocyte activation	73	0.380221	2.29501	3.8543e-05	0.00183017	0.00138729	737	tags=99%, list=63%, signal=39%	IL21/IL6/IFNG/IGLL1/TNFRSF13C/TNFSF11/FCGR3A/CR1/CLEC4D/IL2RA/FCRL3/CCL19/HLA-DRB5/CCR7/CD70/CD80/IL10/IL12B/IL4I1/SIRPG/CD83/ICOS/JAK3/HLA-DOB/CCL3/CD177/SOCS1/CCL5/STAP1/LILRB4/KLRC2/RHOH/IL1A/CORO1A/PTPRC/SASH3/TNF/FGR/HAMP/CARD11/CD28/CD38/TMIGD2/CD6/TBX21/CD274/BTK/LCK/KLRK1/EGR3/RUNX3/GPR183/CD160/IL23A/CD86/ITGAM/PDCD1LG2/INPP5D/CD226/ITGB2/IL12RB1/CD5/HLA-DQA1/NCKAP1L/HLA-DPA1/EBI3/TLR6/H…
GO:0050863	regulation of T cell activation	76	0.388075	2.38328	3.99353e-05	0.00183702	0.00139248	684	tags=93%, list=59%, signal=41%	IL21/IL6/IFNG/PLA2G2D/TNFRSF13C/TNFSF11/CR1/RIPOR2/LGALS9B/PLA2G2F/IL2RA/CCL19/CTLA4/HLA-DRB5/CCR7/FCGR2B/CD70/CD80/IL10/IL12B/IL4I1/LGALS9C/SIRPG/LAG3/CD83/ICOS/JAK3/SIT1/HLA-DOB/SOCS1/CCL5/CRTAM/LILRB4/IFNL1/RHOH/IL27/IL1A/CORO1A/PTPRC/ARG2/SASH3/RAC2/TIGIT/FGL2/CARD11/CD28/IDO1/CLC/TMIGD2/TMEM131L/CD6/TBX21/CD274/LCK/KLRK1/EGR3/RUNX3/ZC3H12A/CD160/IL23A/CD86/TNFSF8/PDCD1LG2/IL12RB1/LAPTM5/LAX1…
GO:0070098	chemokine-mediated signaling pathway	31	0.507935	2.4365	4.14337e-05	0.00184819	0.00140095	345	tags=71%, list=30%, signal=51%	CXCL5/CXCL13/CCL20/CXCL11/CXCL9/CXCL3/CXCR5/CXCL2/CXCL10/CCL23/CCL3L1/CXCR1/CCL18/CCL19/CCR7/CCR4/CXCL8/XCR1/CCL3/CXCR6/CCL5/CXCR4
GO:0001906	cell killing	48	0.433937	2.37312	5.14345e-05	0.00199241	0.00151026	441	tags=71%, list=38%, signal=46%	IL21/IFNG/LTF/NOS2/FCGR1A/GZMB/FCGR3A/C3/S100A12/FCGR2B/CD1A/CD1C/CR1L/IL12B/KIR3DL1/NKG7/PGLYRP3/NCR3/SLAMF6/LAG3/PGLYRP4/SH2D1A/STAP1/CRTAM/KLRD1/KLRC3/KLRC2/SERPINB9/PRF1/CORO1A/PTPRC/GZMM/KLRC4/HAMP
GO:0032944	regulation of mononuclear cell proliferation	57	0.415274	2.37191	4.82482e-05	0.00199241	0.00151026	620	tags=89%, list=53%, signal=44%	IL21/IL6/PLA2G2D/TNFRSF13C/CD22/FCGR3A/CR1/LGALS9B/PLA2G2F/IL2RA/FCRL3/CCL19/SOX11/CTLA4/FCGR2B/CD70/CD80/IL10/IL12B/IL4I1/LGALS9C/BLK/JAK3/CCL5/CRTAM/LILRB4/IL27/IL1A/CORO1A/IKZF3/PTPRC/ARG2/SASH3/RAC2/CARD11/CD28/CD38/IDO1/MNDA/CLC/TMIGD2/TMEM131L/CD6/CD274/BTK/GPR183/IL23A/CD86/TNFSF8/PDCD1LG2/INPP5D
GO:0050670	regulation of lymphocyte proliferation	57	0.415274	2.37191	4.82482e-05	0.00199241	0.00151026	620	tags=89%, list=53%, signal=44%	IL21/IL6/PLA2G2D/TNFRSF13C/CD22/FCGR3A/CR1/LGALS9B/PLA2G2F/IL2RA/FCRL3/CCL19/SOX11/CTLA4/FCGR2B/CD70/CD80/IL10/IL12B/IL4I1/LGALS9C/BLK/JAK3/CCL5/CRTAM/LILRB4/IL27/IL1A/CORO1A/IKZF3/PTPRC/ARG2/SASH3/RAC2/CARD11/CD28/CD38/IDO1/MNDA/CLC/TMIGD2/TMEM131L/CD6/CD274/BTK/GPR183/IL23A/CD86/TNFSF8/PDCD1LG2/INPP5D
GO:0032943	mononuclear cell proliferation	66	0.393999	2.33459	5.09152e-05	0.00199241	0.00151026	684	tags=94%, list=59%, signal=41%	IL21/MS4A1/IL6/PLA2G2D/TNFRSF13C/CD22/CD19/FCGR3A/CR1/LGALS9B/PLA2G2F/IL2RA/FCRL3/CCL19/SOX11/CTLA4/FCGR2B/CD70/CD80/IL10/IL12B/IL4I1/LGALS9C/BLK/CD180/CD79A/JAK3/CCL5/CRTAM/LILRB4/IL27/IL1A/GAPT/CORO1A/IKZF3/PTPRC/ARG2/SASH3/RAC2/CARD11/CD28/CD38/IDO1/MNDA/CLC/TMIGD2/TMEM131L/CD6/CD274/BTK/GPR183/IL23A/CD86/TNFSF8/PDCD1LG2/INPP5D/FLT3/DOCK2/IL12RB1/NCKAP1L/HLA-DPA1/EBI3
GO:0046651	lymphocyte proliferation	66	0.393999	2.33459	5.09152e-05	0.00199241	0.00151026	684	tags=94%, list=59%, signal=41%	IL21/MS4A1/IL6/PLA2G2D/TNFRSF13C/CD22/CD19/FCGR3A/CR1/LGALS9B/PLA2G2F/IL2RA/FCRL3/CCL19/SOX11/CTLA4/FCGR2B/CD70/CD80/IL10/IL12B/IL4I1/LGALS9C/BLK/CD180/CD79A/JAK3/CCL5/CRTAM/LILRB4/IL27/IL1A/GAPT/CORO1A/IKZF3/PTPRC/ARG2/SASH3/RAC2/CARD11/CD28/CD38/IDO1/MNDA/CLC/TMIGD2/TMEM131L/CD6/CD274/BTK/GPR183/IL23A/CD86/TNFSF8/PDCD1LG2/INPP5D/FLT3/DOCK2/IL12RB1/NCKAP1L/HLA-DPA1/EBI3
GO:0050867	positive regulation of cell activation	76	0.381679	2.344	5.83666e-05	0.00220297	0.00166987	737	tags=99%, list=63%, signal=39%	IL21/IL6/IFNG/IGLL1/TNFRSF13C/TNFSF11/FCGR3A/CR1/CLEC4D/IL2RA/FCRL3/CCL19/HLA-DRB5/CCR7/CD70/CD80/IL10/IL12B/IL4I1/SIRPG/CD83/ICOS/PLEK/JAK3/HLA-DOB/CCL3/CD177/LILRA2/SOCS1/CCL5/STAP1/LILRB4/KLRC2/RHOH/IL1A/CORO1A/PTPRC/SASH3/TNF/FGR/HAMP/CARD11/CD28/CD38/TMIGD2/CD6/TBX21/CD274/BTK/LCK/KLRK1/LILRA5/EGR3/RUNX3/GPR183/CD160/IL23A/CD86/ITGAM/PDCD1LG2/INPP5D/CD226/ITGB2/IL12RB1/CD5/HLA-DQA1/NCKAP1L/H…
GO:0002526	acute inflammatory response	25	0.544478	2.42524	6.46447e-05	0.0023209	0.00175927	214	tags=56%, list=18%, signal=47%	SAA1/SAA2/IL6/PLA2G2D/FCGR1A/TNFSF11/FCGR3A/IL22/C3/FUT7/REG3G/CCR7/FCGR2B/S100A8
GO:0030098	lymphocyte differentiation	80	0.364814	2.26898	6.38126e-05	0.0023209	0.00175927	623	tags=82%, list=54%, signal=41%	IL21/AICDA/MS4A1/IL6/IFNG/PLA2G2D/RSAD2/LY6D/CD19/CR1/CD79B/FUT7/CLEC4D/IL2RA/FCRL3/CCL19/CTLA4/CCR7/FCGR2B/GPR18/CD80/IL10/IL12B/IL4I1/BATF/SLAMF6/CD79A/LAG3/CD83/EOMES/JAK3/CD3G/SOCS1/CRTAM/LILRB4/CLEC4E/IFNL1/RHOH/IL27/CD8A/IL1A/IKZF3/PTPRC/CD3D/SASH3/CCR6/FGL2/CARD11/CD28/THEMIS/SLAMF8/TMEM131L/TBX21/BTK/LCK/EGR3/RUNX3/ZC3H12A/ITK/GPR183/CMTM7/IL23A/CD86/TNFSF8/INPP5D/IKZF1
GO:0031349	positive regulation of defense response	59	0.403988	2.33756	7.19102e-05	0.00252028	0.0019104	484	tags=73%, list=42%, signal=45%	IL21/LPL/CLEC6A/IL6/IFNG/MMP12/TLR10/TNFSF11/C3/FCN1/S100A12/LTA/FPR2/TLR8/CCR7/S100A8/S100A9/IL12B/PLA2G7/NKG7/NCR3/AIM2/SLAMF6/LAG3/CCL3/LILRA2/SH2D1A/CCL5/STAP1/CRTAM/GBP5/KLRD1/KLRC3/KLRC2/PYHIN1/FFAR2/EREG/TNF/KLRC4/CD28/IDO1/MNDA/CNR1
GO:0006935	chemotaxis	79	0.352406	2.19369	8.43188e-05	0.00282085	0.00213823	462	tags=62%, list=40%, signal=40%	SAA1/CXCL5/CXCL13/CCL20/CXCL11/IL6/CXCL9/CXCL3/CXCR5/CXCL2/CXCL10/CCL23/CNR2/TNFSF11/DRGX/RIPOR2/CCL3L1/S100A12/CXCR1/FPR1/CCL18/CCL19/FPR2/CCR7/S100A8/S100A9/PROK2/GPR18/IL10/PLA2G7/CCR4/SEMA7A/CXCL8/XCR1/CCL3/CXCR6/CCL5/STAP1/CXCR4/RHOH/CORO1A/FFAR2/RAC2/CCR6/GDF7/CCL17/EGR2/CXCR2/CCL4
GO:0042330	taxis	79	0.352406	2.19369	8.43188e-05	0.00282085	0.00213823	462	tags=62%, list=40%, signal=40%	SAA1/CXCL5/CXCL13/CCL20/CXCL11/IL6/CXCL9/CXCL3/CXCR5/CXCL2/CXCL10/CCL23/CNR2/TNFSF11/DRGX/RIPOR2/CCL3L1/S100A12/CXCR1/FPR1/CCL18/CCL19/FPR2/CCR7/S100A8/S100A9/PROK2/GPR18/IL10/PLA2G7/CCR4/SEMA7A/CXCL8/XCR1/CCL3/CXCR6/CCL5/STAP1/CXCR4/RHOH/CORO1A/FFAR2/RAC2/CCR6/GDF7/CCL17/EGR2/CXCR2/CCL4
GO:0050792	regulation of viral process	30	0.507887	2.38891	8.65616e-05	0.00283153	0.00214632	443	tags=80%, list=38%, signal=51%	AICDA/LTF/RSAD2/GBP7/OAS2/IFNL3/FCN1/APOBEC3H/IFITM1/ISG15/IFIT1/OAS3/MX1/LAMP3/BST2/CXCL8/STAT1/CCL5/CXCR4/LY6E/TRIM22/TNF/IFITM3/CD28
GO:0002831	regulation of response to biotic stimulus	73	0.361641	2.18285	0.000164115	0.00525166	0.00398081	440	tags=63%, list=38%, signal=42%	IL21/IL17A/IL17F/CLEC6A/MMP12/LTF/CR1/FCN1/ISG15/IFIT1/BIRC3/FPR2/TLR8/FCGR2B/OAS3/IL12B/IL4I1/USP18/NCR3/AIM2/CD180/SLAMF6/LAG3/STAT1/LILRA2/SOCS1/SH2D1A/CCL5/HERC5/CRTAM/GBP5/KLRD1/KLRC3/KLRC2/SERPINB9/IL27/PYHIN1/ACOD1/FFAR2/DDX60/EREG/ARG2/KLRC4/FGL2/NCF1/FGR
GO:0051251	positive regulation of lymphocyte activation	60	0.388044	2.25571	0.000177308	0.00555314	0.00420933	709	tags=97%, list=61%, signal=40%	IL21/IL6/IFNG/IGLL1/TNFRSF13C/TNFSF11/FCGR3A/CR1/IL2RA/FCRL3/CCL19/HLA-DRB5/CCR7/CD70/CD80/IL10/IL12B/IL4I1/SIRPG/CD83/ICOS/JAK3/HLA-DOB/SOCS1/CCL5/LILRB4/KLRC2/RHOH/IL1A/CORO1A/PTPRC/SASH3/CARD11/CD28/CD38/TMIGD2/CD6/TBX21/CD274/BTK/LCK/KLRK1/EGR3/RUNX3/GPR183/CD160/IL23A/CD86/PDCD1LG2/INPP5D/IL12RB1/CD5/HLA-DQA1/NCKAP1L/HLA-DPA1/EBI3/HLA-DOA/CD3E
GO:0002253	activation of immune response	78	0.353653	2.19451	0.000208929	0.00640714	0.00485667	701	tags=91%, list=60%, signal=39%	CLEC6A/MS4A1/IGLL1/C4BPA/CD22/CD19/CR1/CD79B/C3/FCN1/BANK1/FPR1/FCRL3/FPR2/CTLA4/C4A/CCR7/FCGR2B/C4B/CR1L/NCR3/AIM2/BLK/CFHR1/CD79A/GBP1/C2/LILRA2/SH2D1A/STAP1/LILRB4/KLRD1/KLRC3/KLRC2/CD8A/PTPRC/PYHIN1/FFAR2/KLRC4/FGR/CARD11/CD28/CD38/BTN1A1/MNDA/THEMIS/TRAT1/GPR33/CFP/CFB/BTK/LCK/KLRK1/LPXN/HMSD/SLA2/IFI16/ZC3H12A/ITK/CD160/CD8B/INPP5D/CD226/PRKCB/GCSAM/LAPTM5/LAX1/NCKAP1L/RFTN1/PIK3CD/FCN3
GO:1903900	regulation of viral life cycle	28	0.499284	2.29055	0.000243848	0.00732539	0.00555271	443	tags=79%, list=38%, signal=50%	AICDA/LTF/RSAD2/GBP7/OAS2/IFNL3/FCN1/APOBEC3H/IFITM1/ISG15/IFIT1/OAS3/MX1/LAMP3/BST2/CXCL8/CCL5/LY6E/TRIM22/TNF/IFITM3/CD28
GO:0030217	T cell differentiation	60	0.381574	2.2181	0.000259578	0.00764197	0.00579268	616	tags=85%, list=53%, signal=42%	IL21/IL6/IFNG/PLA2G2D/RSAD2/CR1/FUT7/CLEC4D/IL2RA/CCL19/CTLA4/CCR7/GPR18/CD80/IL12B/IL4I1/BATF/SLAMF6/LAG3/CD83/EOMES/JAK3/CD3G/SOCS1/CRTAM/LILRB4/CLEC4E/IFNL1/RHOH/IL27/CD8A/IL1A/PTPRC/CD3D/SASH3/CCR6/FGL2/CARD11/CD28/THEMIS/TMEM131L/TBX21/LCK/EGR3/RUNX3/ZC3H12A/ITK/GPR183/IL23A/CD86/TNFSF8
GO:1903039	positive regulation of leukocyte cell-cell adhesion	54	0.396678	2.2185	0.000278945	0.00789629	0.00598546	709	tags=98%, list=61%, signal=40%	IL21/IL6/IFNG/TNFRSF13C/CHST4/TNFSF11/CR1/FUT7/IL2RA/CCL19/HLA-DRB5/CCR7/CD70/CD80/IL12B/IL4I1/SIRPG/CD83/ICOS/JAK3/HLA-DOB/SOCS1/CCL5/LILRB4/RHOH/IL1A/CORO1A/PTPRC/SASH3/TNF/CARD11/CD28/SELE/TMIGD2/CD6/CD274/LCK/KLRK1/EGR3/RUNX3/CD160/IL23A/CD86/PDCD1LG2/ITGB2/IL12RB1/CD5/HLA-DQA1/NCKAP1L/HLA-DPA1/EBI3/HLA-DOA/CD3E
GO:0002768	immune response-regulating cell surface receptor signaling pathway	70	0.361236	2.15994	0.000276945	0.00789629	0.00598546	694	tags=91%, list=60%, signal=39%	CLEC6A/MS4A1/IGLL1/CD22/CD19/FCGR3A/CR1/CD79B/FCGR1BP/KIR2DL1/FCN1/CLEC4D/BANK1/FPR1/FCRL3/FPR2/CTLA4/CCR7/FCGR2B/LILRA4/NCR3/BLK/CD79A/GBP1/LILRA2/SH2D1A/STAP1/LILRB4/CLEC4E/KLRD1/KLRC3/KLRC2/CD8A/PTPRC/FFAR2/KLRC4/FGR/CARD11/CD28/CD38/BTN1A1/MNDA/THEMIS/TRAT1/GPR33/BTLA/BTK/LCK/KLRK1/LPXN/SLA2/ZC3H12A/ITK/CD160/CD8B/INPP5D/CD226/PRKCB/GCSAM/LAPTM5/LAX1/NCKAP1L/RFTN1/PIK3CD
GO:0045088	regulation of innate immune response	50	0.40316	2.23584	0.000307745	0.00838889	0.00635886	440	tags=68%, list=38%, signal=44%	IL21/CLEC6A/MMP12/CR1/FCN1/ISG15/BIRC3/FPR2/TLR8/FCGR2B/OAS3/IL12B/USP18/NCR3/AIM2/SLAMF6/LAG3/LILRA2/SOCS1/SH2D1A/CCL5/CRTAM/GBP5/KLRD1/KLRC3/KLRC2/SERPINB9/PYHIN1/ACOD1/FFAR2/EREG/KLRC4/NCF1/FGR
GO:0002285	lymphocyte activation involved in immune response	44	0.41303	2.20036	0.000302341	0.00838889	0.00635886	443	tags=68%, list=38%, signal=44%	IL21/AICDA/IL6/IFNG/CD19/CR1/CLEC4D/CCL19/FCGR2B/CD1C/CD80/IL10/IL12B/NKG7/BATF/CD180/SLAMF6/EOMES/JAK3/LCP1/CLEC4E/IFNL1/KLRC2/IL27/GAPT/CORO1A/PTPRC/CCR6/FGL2/CD28
GO:0042129	regulation of T cell proliferation	44	0.412735	2.19879	0.000319952	0.00856309	0.0064909	684	tags=98%, list=59%, signal=42%	IL21/IL6/PLA2G2D/TNFRSF13C/CR1/LGALS9B/PLA2G2F/IL2RA/CCL19/CTLA4/CD70/CD80/IL10/IL12B/IL4I1/LGALS9C/JAK3/CCL5/CRTAM/LILRB4/IL27/IL1A/CORO1A/PTPRC/ARG2/SASH3/RAC2/CARD11/CD28/IDO1/CLC/TMIGD2/TMEM131L/CD6/CD274/IL23A/CD86/TNFSF8/PDCD1LG2/IL12RB1/NCKAP1L/HLA-DPA1/EBI3
GO:0007586	digestion	16	-0.541914	-2.44924	0.000333177	0.00875778	0.00663848	31	tags=56%, list=3%, signal=56%	AKR1C2/CCKBR/CTRB1/SLC9A4/PGC/AQP5/MUC6/TFF2/GKN1
GO:0042098	T cell proliferation	45	0.413347	2.21893	0.000356912	0.00890465	0.00674981	684	tags=98%, list=59%, signal=42%	IL21/IL6/PLA2G2D/TNFRSF13C/CR1/LGALS9B/PLA2G2F/IL2RA/CCL19/CTLA4/CD70/CD80/IL10/IL12B/IL4I1/LGALS9C/JAK3/CCL5/CRTAM/LILRB4/IL27/IL1A/CORO1A/PTPRC/ARG2/SASH3/RAC2/CARD11/CD28/IDO1/CLC/TMIGD2/TMEM131L/CD6/CD274/IL23A/CD86/TNFSF8/PDCD1LG2/DOCK2/IL12RB1/NCKAP1L/HLA-DPA1/EBI3
GO:0042267	natural killer cell mediated cytotoxicity	20	0.539485	2.19985	0.000348028	0.00890465	0.00674981	426	tags=85%, list=37%, signal=55%	IL21/GZMB/FCGR3A/IL12B/KIR3DL1/NKG7/NCR3/SLAMF6/LAG3/SH2D1A/CRTAM/KLRD1/KLRC3/KLRC2/SERPINB9/CORO1A/KLRC4
GO:0050870	positive regulation of T cell activation	49	0.393501	2.16701	0.000355105	0.00890465	0.00674981	709	tags=98%, list=61%, signal=40%	IL21/IL6/IFNG/TNFRSF13C/TNFSF11/CR1/IL2RA/CCL19/HLA-DRB5/CCR7/CD70/CD80/IL12B/IL4I1/SIRPG/CD83/ICOS/JAK3/HLA-DOB/SOCS1/CCL5/LILRB4/RHOH/IL1A/CORO1A/PTPRC/SASH3/CARD11/CD28/TMIGD2/CD6/CD274/LCK/KLRK1/EGR3/RUNX3/CD160/IL23A/CD86/PDCD1LG2/IL12RB1/CD5/HLA-DQA1/NCKAP1L/HLA-DPA1/EBI3/HLA-DOA/CD3E
GO:0002695	negative regulation of leukocyte activation	46	0.403492	2.17631	0.000400593	0.00951086	0.00720932	678	tags=96%, list=58%, signal=42%	PLA2G2D/CNR2/CR1/RIPOR2/LGALS9B/BANK1/PLA2G2F/IL2RA/SOX11/CTLA4/FCGR2B/CD80/IL10/IL4I1/LGALS9C/BLK/LAG3/JAK3/SOCS1/CRTAM/LILRB4/IFNL1/PTPRC/ARG2/CST7/TIGIT/FGL2/FGR/IDO1/MNDA/CNR1/TMEM131L/TBX21/CD274/BTK/RUNX3/ZC3H12A/CD86/PDCD1LG2/INPP5D/CLNK/LAPTM5/LAX1/NCKAP1L
GO:0050866	negative regulation of cell activation	46	0.403492	2.17631	0.000400593	0.00951086	0.00720932	678	tags=96%, list=58%, signal=42%	PLA2G2D/CNR2/CR1/RIPOR2/LGALS9B/BANK1/PLA2G2F/IL2RA/SOX11/CTLA4/FCGR2B/CD80/IL10/IL4I1/LGALS9C/BLK/LAG3/JAK3/SOCS1/CRTAM/LILRB4/IFNL1/PTPRC/ARG2/CST7/TIGIT/FGL2/FGR/IDO1/MNDA/CNR1/TMEM131L/TBX21/CD274/BTK/RUNX3/ZC3H12A/CD86/PDCD1LG2/INPP5D/CLNK/LAPTM5/LAX1/NCKAP1L
GO:0016064	immunoglobulin mediated immune response	35	0.440497	2.16943	0.000388278	0.00951086	0.00720932	443	tags=71%, list=38%, signal=46%	AICDA/IGLL1/C4BPA/FCGR1A/CD19/FCGR3A/IL21R/CR1/C3/LTA/TLR8/HLA-DRB5/C4A/FCGR2B/C4B/CR1L/IL10/BATF/C2/HLA-DOB/GAPT/PTPRC/TNF/CCR6/CD28
GO:0002237	response to molecule of bacterial origin	62	0.370272	2.165	0.000408705	0.00954943	0.00723856	344	tags=52%, list=30%, signal=38%	AICDA/CXCL5/CXCL13/CXCL11/IL6/CXCL9/CXCL3/LTF/CXCL2/NOS2/CXCL10/CNR2/LTA/TNIP3/CAMP/GPR31/CCR7/FCGR2B/C4B/S100A8/S100A9/CD80/IL10/IL12B/CD180/IL12RB2/C2/CXCL8/CCL3/LILRA2/CCL5/STAP1

## Sheet: S3 WGCNA correlations
Dataset S3: WGCNA correlations and adjusted p-values
Correlations and adjusted P < 0.05 are listed. Correlations with EED relative to control were calculated for the entire cohort. Histological score correlations excluded children with unscorable parameters. Sample size is shown for each correlation.
	Correlation Coefficient							P ADJ
Module	Villus Architecture n=85	Goblet Cell n=102	Brunners glands n=101	Paneth Cell n=84	IEL n=102	TSP-5 n=102	EED n= 154	Module	Villus Architecture n=85	Goblet Cell n=102	Brunners glands n=101	Paneth Cell n=84	IEL n=102	TSP-5 n=102	EED n= 154
ELK4	-0.031	0.19	-0.065	-0.055	-0.013	0.0052	0.18	ELK4	0.7	0.02	0.4	0.5	0.9	0.9	0.03
OTOP3	0.0021	-0.066	0.051	0.14	-0.082	0.0025	-0.23	OTOP3	1	0.4	0.5	0.08	0.3	1	0.004
RPS2P23	-0.15	0.059	0.034	0.26	0.095	0.16	-0.071	RPS2P23	0.06	0.5	0.7	0.001	0.2	0.05	0.4
SDHD	-0.04	0.029	-0.08	0.097	0.0022	0.041	0.0079	SDHD	0.6	0.7	0.3	0.2	1	0.6	0.9
ACAP1	0.035	0.044	-0.12	-0.17	0.11	0.032	0.2	ACAP1	0.7	0.6	0.1	0.03	0.2	0.7	0.01
MYSM1	0.08	0.22	0.036	0.13	-0.12	0.07	0.063	MYSM1	0.3	0.005	0.7	0.1	0.1	0.4	0.4
SCAF11	-0.012	0.19	-0.0061	0.11	-0.11	0.02	0.097	SCAF11	0.9	0.02	0.9	0.2	0.2	0.8	0.2
CCT6A	0.07	0.096	-0.022	0.028	0.12	0.13	0.03	CCT6A	0.4	0.2	0.8	0.7	0.1	0.1	0.7
DMTF1	0.17	0.21	-0.018	-0.019	-0.0051	0.11	0.05	DMTF1	0.04	0.008	0.8	0.8	1	0.2	0.5
UPF1	0.062	-0.023	0.055	-0.078	-0.14	-0.11	0.0039	UPF1	0.4	0.8	0.5	0.3	0.08	0.2	1
RPS18P5	-0.014	-0.18	-0.097	-0.018	0.16	0.056	-0.048	RPS18P5	0.9	0.03	0.2	0.8	0.05	0.5	0.6
FGFR3	0.16	-0.0091	0.046	0.026	-0.044	0.047	-0.046	FGFR3	0.04	0.9	0.6	0.8	0.6	0.6	0.6
MCM4	0.14	0.095	-0.015	-0.11	0.18	0.14	0.11	MCM4	0.08	0.2	0.8	0.2	0.03	0.09	0.2
ALKBH7	0.0052	-0.17	0.026	-0.1	0.078	-0.037	-0.1	ALKBH7	0.9	0.03	0.7	0.2	0.3	0.6	0.2
LAMA4	-0.077	-0.041	-0.014	-0.098	-0.13	-0.17	0.054	LAMA4	0.3	0.6	0.9	0.2	0.1	0.04	0.5
WASHC4	0.013	0.22	-0.029	0.1	-0.095	0.053	0.13	WASHC4	0.9	0.006	0.7	0.2	0.2	0.5	0.1
RPS19BP1	0.064	-0.16	-0.012	-0.27	0.13	-0.044	-0.056	RPS19BP1	0.4	0.05	0.9	0.0006	0.1	0.6	0.5
ARHGEF12	-0.051	0.15	0.071	0.2	-0.21	-0.039	0.04	ARHGEF12	0.5	0.06	0.4	0.01	0.009	0.6	0.6
C1QC	-0.049	-0.057	-0.068	-0.027	-0.036	-0.058	0.17	C1QC	0.5	0.5	0.4	0.7	0.7	0.5	0.04
KPNB1	0.057	0.085	0.016	-0.019	0.052	0.059	0.037	KPNB1	0.5	0.3	0.8	0.8	0.5	0.5	0.6
PPP1R18	-0.036	0.071	-0.11	-0.15	0.097	0.013	0.2	PPP1R18	0.7	0.4	0.2	0.06	0.2	0.9	0.01
ASXL2	-0.084	0.13	0.077	0.14	-0.13	-0.034	0.087	ASXL2	0.3	0.1	0.3	0.08	0.1	0.7	0.3
LTN1	-0.077	0.13	-0.0093	0.19	-0.12	0.0069	0.057	LTN1	0.3	0.1	0.9	0.02	0.1	0.9	0.5
HSPBP1	0.17	-0.11	0.019	-0.12	0.2	0.091	-0.12	HSPBP1	0.03	0.2	0.8	0.1	0.01	0.3	0.1
TAFA2	0.022	-0.14	0.027	0.041	-0.06	-0.041	-0.14	TAFA2	0.8	0.09	0.7	0.6	0.5	0.6	0.08
MAGI3	-0.055	0.012	0.1	0.18	-0.17	-0.059	-0.1	MAGI3	0.5	0.9	0.2	0.02	0.04	0.5	0.2
CXCL17	-0.19	0.079	0.32	0.033	-0.046	-0.19	-0.16	CXCL17	0.02	0.3	7e-05	0.7	0.6	0.02	0.05
RPL10A	0.1	-0.03	0.047	-0.22	0.17	0.0058	-0.056	RPL10A	0.2	0.7	0.6	0.007	0.04	0.9	0.5
MYL9	-0.15	-0.12	0.028	-0.17	-0.14	-0.26	-0.021	MYL9	0.06	0.1	0.7	0.04	0.08	0.001	0.8
NISCH	0.13	0.066	-0.045	-0.22	-0.029	-0.022	0.029	NISCH	0.1	0.4	0.6	0.007	0.7	0.8	0.7
SPEN	0.03	0.053	0.042	-0.0039	-0.11	-0.064	0.12	SPEN	0.7	0.5	0.6	1	0.2	0.4	0.2
TCF4	-0.11	0.054	-0.06	-0.065	-0.079	-0.098	0.15	TCF4	0.2	0.5	0.5	0.4	0.3	0.2	0.07
TPT1P9	-0.01	-0.038	-0.12	0.051	0.014	0.085	0.064	TPT1P9	0.9	0.6	0.1	0.5	0.9	0.3	0.4
CXADR	-0.054	0.058	0.028	0.2	-0.097	0.024	-0.079	CXADR	0.5	0.5	0.7	0.01	0.2	0.8	0.3
FAM193B	0.22	0.065	-0.016	-0.13	0.0043	0.049	-0.017	FAM193B	0.006	0.4	0.8	0.1	1	0.5	0.8
FGFR1	-0.1	-0.036	-0.06	-0.18	-0.041	-0.14	0.054	FGFR1	0.2	0.7	0.5	0.02	0.6	0.08	0.5
IGKC	0.28	0.032	0.2	-0.089	-0.027	-0.0071	0.25	IGKC	0.0004	0.7	0.02	0.3	0.7	0.9	0.002
ATP5MK	0.092	-0.052	-0.081	-0.089	0.18	0.1	-0.073	ATP5MK	0.3	0.5	0.3	0.3	0.03	0.2	0.4
LCN2	0.39	0.23	0.16	0.1	0.072	0.25	0.29	LCN2	4e-07	0.004	0.05	0.2	0.4	0.002	0.0003
TMED2	0.094	0.013	-0.058	0.059	0.17	0.16	0.023	TMED2	0.2	0.9	0.5	0.5	0.04	0.05	0.8
CD3E	0.057	0.025	-0.13	-0.059	0.29	0.17	0.21	CD3E	0.5	0.8	0.1	0.5	0.0003	0.03	0.008
TIMM8B	0.12	-0.16	0.0028	-0.2	0.24	0.054	-0.16	TIMM8B	0.1	0.05	1	0.01	0.003	0.5	0.05
NIPBL	0.088	0.18	0.035	0.17	-0.12	0.066	0.13	NIPBL	0.3	0.02	0.7	0.04	0.1	0.4	0.1
OAS2	0.24	0.13	-0.14	0.053	-0.014	0.21	0.18	OAS2	0.002	0.1	0.09	0.5	0.9	0.01	0.02
SELENOI	-0.032	0.041	-0.047	0.19	-0.016	0.1	-0.013	SELENOI	0.7	0.6	0.6	0.02	0.8	0.2	0.9
*score variable correlation coefficients calculated with Pearson, EED diagnosis correlation calculated with Spearman

## Sheet: S4 WGCNA hub genes
Dataset S4: Hub genes of WGCNA modules
Module	Gene ID	Gene name	Gene description
darkgreen	ENSG00000072818	ACAP1	ArfGAP with coiled-coil, ankyrin repeat and PH domains 1
green	ENSG00000125652	ALKBH7	alkB homolog 7
lightcyan	ENSG00000196914	ARHGEF12	Rho guanine nucleotide exchange factor 12
lightyellow	ENSG00000143970	ASXL2	ASXL transcriptional regulator 2
skyblue3	ENSG00000173915	ATP5MK	ATP synthase membrane subunit k
lightcyan1	ENSG00000159189	C1QC	complement C1q C chain
darkolivegreen	ENSG00000146731	CCT6A	chaperonin containing TCP1 subunit 6A
turquoise	ENSG00000198851	CD3E	CD3 epsilon subunit of T-cell receptor complex
saddlebrown	ENSG00000154639	CXADR	CXADR Ig-like cell adhesion molecule
orangered4	ENSG00000189377	CXCL17	C-X-C motif chemokine ligand 17
darkorange	ENSG00000135164	DMTF1	cyclin D binding myb like transcription factor 1
black	ENSG00000158711	ELK4	ETS transcription factor ELK4
salmon	ENSG00000146067	FAM193B	family with sequence similarity 193 member B
sienna3	ENSG00000077782	FGFR1	fibroblast growth factor receptor 1
darkturquoise	ENSG00000068078	FGFR3	fibroblast growth factor receptor 3
mediumpurple3	ENSG00000133265	HSPBP1	Hsp70 binding protein 1
skyblue	ENSG00000211592	IGKC	immunoglobulin kappa constant
lightgreen	ENSG00000108424	KPNB1	aryopherin subunit beta 1
greenyellow	ENSG00000112769	LAMA4	laminin subunit alpha 4
steelblue	ENSG00000148346	LCN2	lipocalin 2
magenta	ENSG00000198862	LTN1	listerin E3 ubiquitin protein ligase 1
orange	ENSG00000081026	MAGI3	membrane associated guanylate kinase, WW and PDZ domain containing 3
floralwhite	ENSG00000104738	MCM4	minichromosome maintenance complex component 4
pink	ENSG00000101335	MYL9	myosin light chain 9
darkgrey	ENSG00000162601	MYSM1	Myb like, SWIRM and MPN domains 1
white	ENSG00000164190	NIPBL	NIPBL cohesin loading factor
plum1	ENSG00000010322	NISCH	nischarin
yellow	ENSG00000111335	OAS2	2'-5'-oligoadenylate synthetase 2
blue	ENSG00000182938	OTOP3	otopetrin 3
lightsteelblue1	ENSG00000146112	PPP1R18	protein phosphatase 1 regulatory subunit 18
paleturquoise	ENSG00000198755	RPL10A	ribosomal protein L10a
darkred	ENSG00000242299	RPS18P5	Ribosomal protein S18 pseudogene 5
ivory	ENSG00000187051	RPS19BP1	ribosomal protein S19 binding protein 1
brown	ENSG00000205644	RPS2P23	ribosomal protein S2 pseudogene 23
darkmagenta	ENSG00000139218	SCAF11	SR-related CTD associated factor 11
cyan	ENSG00000204370	SDHD	succinate dehydrogenase complex subunit D
yellowgreen	ENSG00000138018	SELENOI	selenoprotein I
purple	ENSG00000065526	SPEN	spen family transcriptional repressor
midnightblue	ENSG00000198673	TAFA2	TAFA chemokine like family member 2
red	ENSG00000196628	TCF4	transcription factor 4
violet	ENSG00000150779	TIMM8B	translocase of inner mitochondrial membrane 8 homolog B
tan	ENSG00000086598	TMED2	transmembrane p24 trafficking protein 2
royalblue	ENSG00000234782	TPT1P9	Tumor Protein, Translationally-Controlled 1 Pseudogene 9
darkorange2	ENSG00000005007	UPF1	UPF1 RNA helicase and ATPase
grey60	ENSG00000136051	WASHC4	WASH complex subunit 4

## Sheet: S5A LCN2 module enrichment
Dataset S5A: Functional Enrichment of LCN2 Module (ToppGene)
Category	ID	Name	Source	P value	Q value Bonferroni	Q value FDR B&H	Q value FDR B&Y	Hit Count in Query List	Hit Count in Genome	Hit in Query List
ToppCell Atlas	72dd27ad3acb8a8fffc907de9ce8b6de7cfd19c8	Broncho-tracheal-Epithelial-Secretory_epithelial-Club_(nasal)-Club_(nasal)_L.0.2.3.0|Broncho-tracheal / Tissue groups, Lineages, Lineage subclass, Cell_type2, Cell_subtypes_L4L5-Leiden	The Integrated Human Lung Cell Atlas	1.06e-56	2.197e-52	2.197e-52	2.311e-51	40	185	CEACAM5,HK2,GCNT3,PRSS22,ATP10B,FAM3D,S100A9,SAA1,SAA2,PI3,PIGR,CDC42EP5,GMDS,CCL20,ADGRF1,CXCL5,NOS2,DUOXA2,AGR2,ZG16B,SGPP2,CASP7,DUOX2,C2CD4A,RNF183,LCN2,CXCL1,CXCL3,LENG9,CREB3L1,TSPAN1,PDZK1IP1,ASS1,FUT2,FUT3,TMC5,MUC1,MUC4,SLC6A14,CXCL8
ToppCell Atlas	a7fe7b792d696f369ad0310a772160a1729ef223	distal-Epithelial-Mucous|distal / Location, Lineage, Cell class (ontology) and Donor from 10X sequencing (macrophage renamed)	Human Lung Cell Atlas (HLCA)	1.332e-51	2.761e-47	8.494e-48	8.933e-47	38	199	GCNT3,VSIG2,AZGP1,PRSS22,ATP10B,GOLM1,FAM3D,SAA1,SAA2,PI3,TC2N,PIGR,EHF,CDC42EP5,BACE2,ADGRF1,RAB25,AGR2,ZG16B,SGPP2,RNF183,LCN2,ERN2,CXCL1,TSPAN1,TFF3,ARFGEF3,PDZK1IP1,ASS1,SLPI,CD24,ELF3,FUT2,FUT3,TMC5,MUC1,MUC4,SLC6A14
ToppCell Atlas	ea5abffbbd123589269eb573f6183802fa67f5a6	respiratory_airway-Epithelial-Secretory_epithelial-SMG_duct-Hispanic_or_Latin_American|respiratory_airway / Tissue groups, Lineages, Lineage subclass, Cell class Per Ethnicity	The Integrated Human Lung Cell Atlas	1.385e-50	2.872e-46	5.743e-47	6.04e-46	37	190	LZTS3,SLC35C1,AZGP1,PRSS22,ATP10B,GOLM1,GPRC5C,FAM3D,S100A9,SAA1,SAA2,PI3,CCL28,PIGR,EHF,CDC42EP5,GMDS,DMBT1,BACE2,MLPH,TMEM54,AGR2,ZG16B,BARX2,LCN2,ERN2,LLGL2,PDZK1IP1,SLCO2A1,ASS1,SLPI,ELF3,FUT2,FUT3,TMC5,MUC1,MUC4
ToppCell Atlas	3b2ef90895db291b87f4923465dacb2b596efb73	respiratory_airway-Epithelial-Secretory_epithelial-Goblet_(nasal)-Hispanic_or_Latin_American|respiratory_airway / Tissue groups, Lineages, Lineage subclass, Cell class Per Ethnicity	The Integrated Human Lung Cell Atlas	3.209e-50	6.653e-46	1.109e-46	1.166e-45	37	194	CEACAM5,PRSS22,ATP10B,GOLM1,FAM3D,B4GALT5,B3GNT6,S100A9,SAA1,SAA2,PI3,TC2N,PIGR,CDC42EP5,GMDS,CAPN5,ADGRF1,DUOXA2,AGR2,ZG16B,SGPP2,DUOX2,LCN2,ERN2,CREB3L1,TSPAN1,LLGL2,PDZK1IP1,ASS1,SLPI,CD24,ELF3,FUT2,FUT3,MUC1,MUC4,SLC6A14
ToppCell Atlas	9c6d40137fa4793bc9d832572c656d57424fbadf	respiratory_airway-Epithelial-Secretory_epithelial-Goblet_(nasal)|respiratory_airway / Tissue groups, Lineages, Lineage subclass, Cell class Per Ethnicity	The Integrated Human Lung Cell Atlas	3.947e-50	8.183e-46	1.117e-46	1.175e-45	37	195	CEACAM5,GCNT3,VSIG2,PRSS22,ATP10B,GOLM1,GALNT7,FAM3D,B4GALT5,B3GNT6,PI3,TC2N,PIGR,CDC42EP5,GMDS,CAPN5,ADGRF1,MLPH,AGR2,ZG16B,DUOX2,LCN2,ERN2,CXCL1,CREB3L1,TSPAN1,PDZK1IP1,ASS1,SLPI,CD24,ELF3,FUT2,FUT3,MUC1,MUC4,SLC6A14,CXCL8
ToppCell Atlas	9f63753024579fb01e3581dfd57939802f5c13da	Broncho-tracheal-Epithelial-Secretory_epithelial-Goblet_(nasal)|Broncho-tracheal / Tissue groups, Lineages, Lineage subclass, Cell_type2, Cell_subtypes_L4L5-Leiden	The Integrated Human Lung Cell Atlas	4.849e-50	1.005e-45	1.117e-46	1.175e-45	37	196	CEACAM5,GCNT3,VSIG2,SLC35C1,PRSS22,ATP10B,GOLM1,GALNT7,FAM3D,B4GALT5,B3GNT6,QSOX1,PI3,PIGR,CDC42EP5,GMDS,CAPN5,ADGRF1,MLPH,AGR2,DUOX2,LCN2,ERN2,CXCL1,CREB3L1,TSPAN1,TFF3,PDZK1IP1,ASS1,SLPI,CD24,ELF3,FUT2,FUT3,MUC1,MUC4,SLC6A14
ToppCell Atlas	c53cfb6337e3fb92c44bf2a66a02946d06520c2d	Broncho-tracheal-Epithelial-Secretory_epithelial-Goblet_(nasal)-Goblet_(nasal)_L.0.2.0.0|Broncho-tracheal / Tissue groups, Lineages, Lineage subclass, Cell_type2, Cell_subtypes_L4L5-Leiden	The Integrated Human Lung Cell Atlas	4.849e-50	1.005e-45	1.117e-46	1.175e-45	37	196	CEACAM5,GCNT3,VSIG2,SLC35C1,PRSS22,ATP10B,GOLM1,GALNT7,FAM3D,B4GALT5,B3GNT6,QSOX1,PI3,PIGR,CDC42EP5,GMDS,CAPN5,ADGRF1,MLPH,AGR2,ZG16B,DUOX2,LCN2,ERN2,CXCL1,CREB3L1,TSPAN1,PDZK1IP1,ASS1,SLPI,CD24,ELF3,FUT2,FUT3,MUC1,MUC4,SLC6A14
ToppCell Atlas	44be3b2d7b94e407c3925a5fd449e49ad8265a74	respiratory_airway-Epithelial-Secretory_epithelial-Goblet_(nasal)-|respiratory_airway / Tissue groups, Lineages, Lineage subclass, Cell class Per Ethnicity	The Integrated Human Lung Cell Atlas	1.161e-48	2.406e-44	2.406e-45	2.531e-44	36	191	CEACAM5,SLC35C1,PRSS22,ATP10B,GOLM1,GALNT7,FAM3D,B4GALT5,PI3,PIGR,EHF,CDC42EP5,GMDS,CAPN5,ADGRF1,SDC1,TMEM54,AGR2,ZG16B,DUOX2,LCN2,ERN2,CXCL1,CREB3L1,TSPAN1,TFF3,PDZK1IP1,ASS1,CD24,ELF3,FUT2,FUT3,MUC1,MUC4,SLC6A14,CXCL8
ToppCell Atlas	16491a2c94a63d5f5f71bf7df11016f6dec539ea	Broncho-tracheal-Epithelial-Secretory_epithelial|Broncho-tracheal / Tissue groups, Lineages, Lineage subclass, Cell_type2, Cell_subtypes_L4L5-Leiden	The Integrated Human Lung Cell Atlas	5.755e-48	1.193e-43	9.178e-45	9.652e-44	36	199	CEACAM5,GCNT3,VSIG2,AZGP1,ATP10B,GOLM1,GALNT7,FOXA3,FAM3D,QSOX1,PI3,CCL28,PIGR,CDC42EP5,GMDS,CAPN5,DMBT1,BACE2,MLPH,AGR2,ZG16B,LCN2,ERN2,CREB3L1,TSPAN1,TFF3,ARFGEF3,PDZK1IP1,ASS1,SLPI,ELF3,FUT2,FUT3,TMC5,MUC1,SLC6A14
ToppCell Atlas	c0275b5011c2bb08e873955afe2e213ec8070d0e	distal-2-Epithelial-Mucous|2 / Location, Lineage, Cell class (ontology) and Donor from 10X sequencing (macrophage renamed)	Human Lung Cell Atlas (HLCA)	5.755e-48	1.193e-43	9.178e-45	9.652e-44	36	199	GCNT3,VSIG2,AZGP1,PRSS22,GOLM1,GPRC5C,SAA1,SAA2,PI3,TC2N,PIGR,EHF,CDC42EP5,BACE2,ADGRF1,SDC1,RAB25,AGR2,ZG16B,SGPP2,RNF183,LCN2,ERN2,TSPAN1,TFF3,ARFGEF3,PDZK1IP1,SLPI,CD24,ELF3,FUT2,FUT3,TMC5,MUC1,MUC4,SLC6A14
ToppCell Atlas	6f209f73587c0c8996e7f4103fef45daafa52da2	SmallIntestine_Child09-12-Epithelial-goblet-Goblet_cell|SmallIntestine_Child09-12 / Per Region, Age_group, Lineage, cell class, cell type	Cells of the human intestinal tract mapped across space and time	1.217e-44	2.524e-40	9.708e-42	1.021e-40	34	196	LGALS9C,CEACAM5,HK2,VSIG2,SPINK1,LGALS9B,GALNT7,FOXA3,FAM3D,FFAR4,ABHD17C,B3GNT6,QSOX1,BAIAP2L1,PIGR,CANT1,CDC42EP5,CAPN5,MLPH,TMEM54,FFAR2,AGR2,ZG16B,ERN2,CREB3L1,TSPAN1,TFF3,ARFGEF3,CLMN,ELF3,TTC39A,FUT3,MUC1,MUC4
Coexpression	M39174	MURARO_PANCREAS_ACINAR_CELL	MSigDB C8: Cell Type Signatures (v7.5.1)	1.197e-27	9.512e-24	9.512e-24	9.091e-23	44	732	CEBPD,GCNT3,SPINK1,COLCA2,SAV1,ATP10B,GOLM1,GALNT7,LRG1,SLC25A37,CCL28,TC2N,BAIAP2L1,PIGR,CCL20,BACE2,MLPH,CHAC1,BNIP5,WIPI1,ANXA4,GPX2,CASP7,DUOX2,NFKBIZ,REG1A,REG1B,LCN2,CXCL1,CXCL2,CXCL3,CREB3L1,CLMN,PDZK1IP1,UNC5CL,B3GNT2,ASS1,CD24,TMPRSS2,ELF3,TMC5,MUC1,C4orf19,CXCL8
Coexpression	M19982	WAMUNYOKOLI_OVARIAN_CANCER_LMP_UP	MSigDB C2: CGP Curated Gene Sets (v7.5.1)	1.011e-26	8.033e-23	2.741e-23	2.62e-22	30	269	FOXQ1,VSIG2,STYK1,IL20RA,GFUS,GALNT7,ABHD17C,QSOX1,TC2N,BAIAP2L1,CANT1,EHF,CDC42EP5,GMDS,BACE2,MLPH,RAB25,AGR2,SGPP2,SCAMP2,NADSYN1,LLGL2,UNC5CL,CD24,ELF3,FUT2,TMC5,MRAP2,MUC1,C4orf19
Coexpression	M40175	DESCARTES_FETAL_EYE_CORNEAL_AND_CONJUNCTIVAL_EPITHELIAL_CELLS	MSigDB C8: Cell Type Signatures (v7.5.1)	1.035e-26	8.224e-23	2.741e-23	2.62e-22	29	243	GCNT3,VSIG2,SLC35C1,PRSS22,GFUS,FAM3D,B4GALT5,S100A9,CCL28,PIGR,EHF,ADGRF1,SDC1,RAB25,TMEM54,AGR2,LCN2,CXCL1,TSPAN1,TFF3,ASS1,SLPI,TMPRSS2,ELF3,TMC5,MUC1,MUC4,CXCL8,CYB561
Coexpression	M19062	DODD_NASOPHARYNGEAL_CARCINOMA_UP	MSigDB C2: CGP Curated Gene Sets (v7.5.1)	3.028e-23	2.407e-19	6.017e-20	5.751e-19	59	1818	LYPD6B,CEACAM5,GCNT3,VSIG2,SLC35C1,PRSS22,CEACAM7,WDR55,IL20RA,ATP10B,GPRC5C,FOXA3,FAM3D,LRG1,B3GNT6,QSOX1,S100A9,SAA1,PI3,CCL28,KDM7A-DT,RSPH1,PIGR,GMDS,CAPN5,BACE2,ADGRF1,MLPH,CARD14,SLC37A1,AGR2,CASP7,DUOX2,SCAMP2,RNF183,LCN2,CXCL1,ATL1,TSPAN1,TFF3,LLGL2,CLMN,PDZK1IP1,ASL,ASS1,SLPI,TMPRSS2,ELF3,DHX32,FHDC1,FUT2,FUT3,TMC5,MRAP2,MUC1,MUC4,C4orf19,SLC6A14,CYB561
Drug	ctd:C088658	zoledronic acid	CTD	7.832e-22	1.592e-17	1.592e-17	1.671e-16	55	1471	LYPD6B,CEACAM5,CEBPD,GCNT3,PDE8A,SPINK1,ACP3,CEACAM7,SAV1,ATP10B,LRG1,STAT3,ABHD17C,S100A9,TMEM171,SAA1,SAA2,PI3,CCL28,RSPH1,PIGR,CANT1,CDC42EP5,PLA2G4F,CCL20,ELOVL6,ADGRF1,CXCL5,NOS2,SDC1,CHAC1,SLC37A1,BNIP5,COL9A2,AGR2,SGPP2,CASP1,CASP5,CASP7,NFKBIZ,C2CD4A,LCN2,CXCL1,CXCL2,SHROOM1,LLGL2,PDZK1IP1,SLCO2A1,FAM222B,SLPI,TMPRSS2,ZC3H12C,TMC5,C4orf19,CXCL8
Coexpression	M39173	MURARO_PANCREAS_DUCTAL_CELL	MSigDB C8: Cell Type Signatures (v7.5.1)	2.273e-21	1.807e-17	3.386e-18	3.236e-17	48	1276	CEACAM5,GCNT3,LAPTM4B,PRSS22,CEACAM7,SAV1,ATP10B,GOLM1,GALNT7,LRG1,B4GALT5,QSOX1,CCL28,TC2N,BAIAP2L1,PIGR,CANT1,EHF,CCL20,BACE2,ADGRF1,CXCL5,MLPH,SDC1,RAB25,ANXA4,AGR2,GPX2,CASP7,DUOX2,CASP10,NFKBIZ,LCN2,CXCL1,CXCL2,CXCL3,LLGL2,CLMN,PDZK1IP1,ASS1,SLPI,CD24,TMPRSS2,ELF3,TMC5,MUC1,C4orf19,CXCL8
Coexpression	M41656	TRAVAGLINI_LUNG_MUCOUS_CELL	MSigDB C8: Cell Type Signatures (v7.5.1)	2.556e-21	2.032e-17	3.386e-18	3.236e-17	20	125	AZGP1,S100A9,SAA1,SAA2,PI3,PIGR,CDC42EP5,CCL20,BACE2,ZG16B,LCN2,CXCL1,CXCL3,TFF3,PDZK1IP1,ASS1,SLPI,TMC5,MUC4,CXCL8
Coexpression	M4210	CREIGHTON_ENDOCRINE_THERAPY_RESISTANCE_3	MSigDB C2: CGP Curated Gene Sets (v7.5.1)	8.548e-21	6.794e-17	9.706e-18	9.277e-17	37	726	CEACAM5,IL20RA,ATP10B,GOLM1,GALNT7,STEAP2,ABHD17C,QSOX1,S100A9,TC2N,KDM7A-DT,BAIAP2L1,EHF,GMDS,PIP5K1B,CAPN5,BACE2,ADGRF1,FAM118B,SLC37A1,WIPI1,SGPP2,CASP7,LCN2,TSPAN1,C2orf72,ARFGEF3,CLMN,SLCO2A1,SLPI,TMPRSS2,WDR45B,FUT3,TMC5,MUC1,C4orf19,CXCL8
Coexpression Atlas	colon	colon	Human Protein Atlas	3.199e-20	8.906e-17	5.034e-17	4.283e-16	22	159	CEACAM5,GCNT3,CEACAM7,ATP10B,PPP1R14D,FOXA3,FAM3D,FFAR4,B3GNT6,TMEM171,PIGR,CDC42EP5,NOS2,CASP5,ERN2,TSPAN1,TFF3,C2orf72,EFNA2,CES3,FUT3,MUC4
Coexpression Atlas	PCBC_ctl_BronchioEpithel_1000	Progenitor-Cell-Biology-Consortium_reference_BronchioEpithel_top-relative-expression-ranked_1000	PCBC	3.616e-20	1.007e-16	5.034e-17	4.283e-16	45	990	LGALS9C,LYPD6B,CEACAM5,FOXQ1,CEBPD,GCNT3,LGALS9B,PRSS22,IL20RA,FAM3D,LRG1,S100A9,SAA1,SAA2,PI3,CCL28,TC2N,BAIAP2L1,EHF,PLA2G4F,CCL20,ADGRF1,FHIP1A,SDC1,CHAC1,RAB25,TMEM54,AGR2,GPX2,SGPP2,CASP1,RASSF10,BARX2,LCN2,ADTRP,CXCL2,PPP4R4,TSPAN1,GRAMD2A,PDZK1IP1,SLPI,KRT42P,FUT2,FUT3,SLC6A14
Pubmed	19199708	Proteomic analysis of human parotid gland exosomes by multidimensional protein identification technology (MudPIT).	Pubmed	1.145e-19	3.524e-15	3.524e-15	3.845e-14	24	417	GCNT3,TNFSF13,AZGP1,KRT73,S100A9,SAA1,CCL28,PIGR,GMDS,DMBT1,VWA2,KRT2,ANXA4,CARMIL1,ZG16B,DUOX2,SLPI,CES3,TMPRSS2,FUT2,FUT3,MUC1,MUC4,SLC6A14
Pubmed	23533145	In-depth proteomic analyses of exosomes isolated from expressed prostatic secretions in urine.	Pubmed	2.328e-19	7.166e-15	3.583e-15	3.91e-14	34	1070	KRT72,CEACAM5,SPINK1,AZGP1,ACP3,GPRC5C,GALNT7,LRG1,KRT73,QSOX1,S100A9,SAA1,SAA2,BAIAP2L1,PIGR,CANT1,FCGR3B,CAPN5,MLPH,MPI,KRT2,ANXA4,ZG16B,REG1A,REG1B,HID1,LCN2,TSPAN1,ASS1,TMPRSS2,TMC5,MUC1,MUC4,SOD1
Coexpression	18794137-SuppTable1c	Human Breast_Creighton08_1024genes	GeneSigDB	9.555e-19	7.594e-15	9.492e-16	9.073e-15	34	687	CEACAM5,IL20RA,ATP10B,GOLM1,GALNT7,STEAP2,ABHD17C,QSOX1,S100A9,TC2N,EHF,GMDS,PIP5K1B,CAPN5,BACE2,ADGRF1,FAM118B,SLC37A1,WIPI1,SGPP2,CASP7,LCN2,TSPAN1,ARFGEF3,CLMN,SLCO2A1,SLPI,TMPRSS2,WDR45B,FUT3,TMC5,MUC1,MUC4,CXCL8
Coexpression Atlas	PCBC_ctl_SmallAirwayEpithel_1000	Progenitor-Cell-Biology-Consortium_reference_SmallAirwayEpithel_top-relative-expression-ranked_1000	PCBC	8.986e-18	2.502e-14	8.339e-15	7.096e-14	42	987	LGALS9C,LYPD6B,FOXQ1,CEBPD,VSIG2,LGALS9B,PRSS22,STYK1,IL20RA,S100A9,SAA1,SAA2,PI3,TC2N,BAIAP2L1,EHF,PLA2G4F,CCL20,ADGRF1,MLPH,FHIP1A,SDC1,CHAC1,RAB25,TMEM54,AGR2,ZG16B,GPX2,SGPP2,NFKBIZ,C2CD4A,BARX2,LCN2,ADTRP,CXCL2,PPP4R4,TSPAN1,GRAMD2A,SLC6A9,PDZK1IP1,SLPI,FUT3
Coexpression	16912175-SuppTable3b	Human HeadandNeck_Sengupta06_429genes	GeneSigDB	4.26e-18	3.386e-14	3.762e-15	3.596e-14	24	301	IL20RA,ATP10B,FAM3D,LRG1,S100A9,SAA1,PI3,RSPH1,PIGR,BACE2,ADGRF1,AGR2,LCN2,CXCL1,TSPAN1,TFF3,PDZK1IP1,ASS1,SLPI,ELF3,FUT2,TMC5,MUC1,MUC4
Coexpression	M39278	DURANTE_ADULT_OLFACTORY_NEUROEPITHELIUM_SUSTENTACULAR_CELLS	MSigDB C8: Cell Type Signatures (v7.5.1)	1.282e-17	1.019e-13	1.019e-14	9.737e-14	13	47	VSIG2,FAM3D,PI3,PIGR,NOS2,AGR2,LCN2,CXCL1,TSPAN1,TFF3,ELF3,MUC1,CXCL8
Coexpression Atlas	rectum	rectum	Human Protein Atlas	3.684e-17	1.026e-13	2.564e-14	2.182e-13	20	168	LGALS9C,CEACAM5,GCNT3,LGALS9B,CEACAM7,ATP10B,PPP1R14D,FOXA3,FAM3D,FFAR4,B3GNT6,TMEM171,NOS2,AGR2,GPX2,CASP5,ERN2,TSPAN1,TFF3,CES3
Coexpression Atlas	PCBC_ctl_BronchioEpithel_500	Progenitor-Cell-Biology-Consortium_reference_BronchioEpithel_top-relative-expression-ranked_500	PCBC	6.216e-16	1.73e-12	3.461e-13	2.945e-12	29	496	LGALS9C,CEACAM5,FOXQ1,LGALS9B,PRSS22,FAM3D,S100A9,SAA1,SAA2,PI3,EHF,PLA2G4F,CCL20,ADGRF1,SDC1,RAB25,AGR2,GPX2,SGPP2,BARX2,LCN2,ADTRP,PPP4R4,TSPAN1,GRAMD2A,PDZK1IP1,SLPI,FUT3,SLC6A14
Coexpression Atlas	BM Top 100 - bronchus	BM Top 100 - bronchus	Body Map	4.402e-15	1.226e-11	2.043e-12	1.738e-11	14	76	AZGP1,PIGR,EHF,DMBT1,AGR2,LCN2,CXCL2,TSPAN1,TFF3,CD24,ELF3,TMC5,MUC4,CXCL8
Coexpression Atlas	mendel_RNAseq_e17.5_Urothelium_ShhCreRFP_2500_K1	mendel_RNAseq_e17.5_Urothelium_ShhCreRFP_2500_K1	Gudmap RNAseq	1.06e-14	2.952e-11	3.445e-12	2.932e-11	38	987	TMEM51-AS1,LYPD6B,FOXQ1,VSIG2,ACP3,PRSS22,STYK1,ATP10B,FAM3D,EHF,CDC42EP5,CAPN5,BACE2,MLPH,FHIP1A,SDC1,SLC37A1,RAB25,TBC1D30,TMEM54,ANXA4,AGR2,GPX2,SHH,BARX2,TSPAN1,LLGL2,PDZK1IP1,SLCO2A1,B3GNT2,ASS1,TMPRSS2,ELF3,FHDC1,FUT2,C4orf19,CXCL8,CYB561
Coexpression Atlas	gudmap_developingLowerUrinaryTract_adult_ureter_1000	DevelopingLowerUrinaryTract_adult_ureter_emap-29479_top-relative-expression-ranked_1000	Gudmap Mouse MOE430.2	1.113e-14	3.099e-11	3.445e-12	2.932e-11	33	736	FOXQ1,CEBPD,GCNT3,SPINK1,ACP3,PRSS22,STYK1,ATP10B,FAM3D,LRG1,TC2N,BAIAP2L1,PIGR,EHF,CARD6,GMDS,CAPN5,BACE2,MLPH,SDC1,WIPI1,RAB25,TMEM54,ANXA4,AGR2,SHH,TSPAN1,PDZK1IP1,SLCO2A1,CES3,TMPRSS2,C4orf19,CXCL8
Coexpression Atlas	mendel_RNAseq_e17.5_Urothelium_ShhCreRFP_2500	mendel_RNAseq_e17.5_Urothelium_ShhCreRFP_2500	Gudmap RNAseq	1.114e-14	3.101e-11	3.445e-12	2.932e-11	49	1629	TMEM51-AS1,LYPD6B,FOXQ1,VSIG2,SLC35C1,TPRN,ACP3,COLCA2,PRSS22,STYK1,ATP10B,GALNT7,FAM3D,ABHD17C,BAIAP2L1,PRELID2,EHF,CDC42EP5,CAPN5,BACE2,MLPH,FHIP1A,SDC1,SLC37A1,RAB25,TBC1D30,TMEM54,ANXA4,AGR2,GPX2,SHH,NFKBIZ,HID1,BARX2,PPP4R4,TSPAN1,LLGL2,PDZK1IP1,SLCO2A1,B3GNT2,ASS1,TMPRSS2,ELF3,FHDC1,FUT2,C4orf19,SOD1,CXCL8,CYB561
Coexpression Atlas	Arv_SC-hpx_blastocyst_2500_K4	AravindRamakr_StemCell-hypoxiaGrown_fromBlastocyst-derived-humanEmbryonicStemCells_top-relative-expression-ranked_2500_k-means-cluster#4	PCBC	6.868e-14	1.912e-10	1.912e-11	1.627e-10	25	426	CEACAM5,GCNT3,CEACAM7,PPP1R14D,FAM3D,PIGR,EHF,DMBT1,CCL20,CHAC1,RAB25,AGR2,GPX2,SGPP2,RASSF10,REG1A,REG1B,ADTRP,PPP4R4,TSPAN1,TFF3,SLC6A9,PDZK1IP1,CES3,TM4SF20
Disease	C0009319	Colitis	DisGeNET BeFree	2.186e-13	9.993e-10	9.993e-10	8.998e-09	38	1094	CEACAM5,CEBPD,SPINK1,ACP3,LAPTM4B,FAM3D,LRG1,STAT3,FFAR4,S100A9,SAA1,SAA2,PI3,CCL28,PIGR,DMBT1,CCL20,CXCL5,NOS2,SDC1,DUOXA2,FFAR2,GPX2,SGPP2,CASP1,DUOX2,REG1A,LCN2,CXCL1,CXCL3,TFF3,SLPI,ELF3,FUT3,MUC1,BECN1,SOD1,CXCL8
MicroRNA	hsa-miR-582-5p:mirSVR_highEffct	hsa-miR-582-5p:mirSVR_nonconserved_highEffect-0.5	MicroRNA.org	3.287e-12	2.555e-08	2.555e-08	2.436e-07	29	1843	LAPTM4B,IL20RA,EPB41L4A,SLC25A37,ABHD17C,SAA2,PRELID2,PIP5K1B,CCL20,ELOVL6,TBC1D30,CASP1,CASP10,NFKBIZ,C2CD4A,REG1B,BLZF1,CXCL2,ATL1,ARFGEF3,TLL2,B3GNT2,CD24,TMPRSS2,ELF3,DHX32,ZC3H12C,PLCH1,SLC6A14
Pubmed	31132747	Necroptosis of Intestinal Epithelial Cells Induces Type 3 Innate Lymphoid Cell-Dependent Lethal Ileitis.	Pubmed	9.508e-13	2.927e-08	9.755e-09	1.064e-07	8	31	STAT3,CCL20,NOS2,DUOXA2,DUOX2,CXCL1,CXCL2,CXCL3
MicroRNA	hsa-miR-221*:mirSVR_lowEffct	hsa-miR-221*:mirSVR_nonconserved_lowEffect-0.1-0.5	MicroRNA.org	2.611e-11	2.03e-07	1.015e-07	9.677e-07	28	1872	LYPD6B,PDE8A,WDR55,GPRC5C,GFUS,B4GALT5,QSOX1,CANT1,KCNJ4,COQ9,EHF,PIP5K1B,VWA2,NOS2,DUOXA2,BNIP5,WIPI1,TBC1D30,ANXA4,RAPGEF4,TFF3,SLC6A9,LLGL2,CD24,ELF3,TTC39A,FUT2,PLCH1
Drug	ctd:D012906	Smoke	CTD	1.085e-11	2.205e-07	1.102e-07	1.157e-06	32	937	LYPD6B,FOXQ1,EPB41L4A,STAT3,S100A9,TC2N,EHF,BACE2,CXCL5,NOS2,SDC1,RAB25,CARMIL1,GPX2,REG1B,LCN2,CXCL1,CXCL2,CREB3L1,GRAMD2A,LLGL2,CLMN,SPRY4,ASS1,SLPI,CD24,ELF3,TMC5,MRAP2,MUC1,SOD1,CXCL8
Pubmed	23376485	Proteomic analysis of podocyte exosome-enriched fraction from normal human urine.	Pubmed	1.034e-11	3.183e-07	6.825e-08	7.448e-07	32	1744	CEACAM5,AZGP1,ACP3,GOLM1,GPRC5C,LRG1,B4GALT5,QSOX1,S100A9,PI3,PIGR,CANT1,FCGR3B,CAPN5,MPI,KRT2,RAB25,ANXA4,ZG16B,GPX2,REG1A,HID1,LCN2,TSPAN1,TFF3,PDZK1IP1,B3GNT2,ASS1,SLPI,TMPRSS2,MUC1,SOD1
Pubmed	16740002	Identification of N-linked glycoproteins in human saliva by glycoprotein capture and mass spectrometry.	Pubmed	1.109e-11	3.413e-07	6.825e-08	7.448e-07	8	41	CEACAM5,AZGP1,GOLM1,FAM3D,LRG1,PIGR,DMBT1,LCN2
Computational	M15336 MODULE_6	Trachea genes.	MSigDb: C4 - CM: Cancer Modules (v7.2)	1.287e-09	4.723e-07	4.723e-07	3.062e-06	21	412	CEACAM5,AZGP1,S100A9,PI3,DMBT1,SDC1,ANXA4,AGR2,GPX2,LCN2,CXCL1,CREB3L1,TSPAN1,TFF3,LLGL2,SLPI,CD24,ELF3,MUC1,MUC4,CXCL8
MicroRNA	hsa-miR-378:mirSVR_lowEffct	hsa-miR-378:mirSVR_conserved_lowEffect-0.1-0.5	MicroRNA.org	2.153e-10	1.673e-06	5.442e-07	5.189e-06	25	1636	KRT72,LZTS3,SLC35C1,ACP3,CEACAM7,STYK1,SAV1,CCDC162P,B4GALT5,RSPH1,FCGR3B,ADGRF1,VWA2,FFAR2,AGR2,RAPGEF4,CASP7,CASP10,NFKBIZ,IDH3A,LENG9,ARFGEF3,NADSYN1,LLGL2,PLCH1
Disease	C0009324	Ulcerative Colitis	DisGeNET BeFree	3.907e-10	1.786e-06	8.93e-07	8.041e-06	36	1277	CEACAM5,CEACAM7,DHDDS,LRG1,STAT3,S100A9,PI3,FCGR3B,DMBT1,CCL20,CXCL5,NOS2,SDC1,DUOXA2,FFAR2,GPX2,SGPP2,CASP1,DUOX2,REG1A,LCN2,CXCL1,CXCL2,TFF3,PDZK1IP1,SLPI,CD24,ELF3,FUT2,FUT3,MUC1,BECN1,MUC4,SLC6A14,SOD1,CXCL8
MicroRNA	hsa-miR-3172:mirSVR_lowEffct	hsa-miR-3172:mirSVR_nonconserved_lowEffect-0.1-0.5	MicroRNA.org	2.937e-10	2.283e-06	5.442e-07	5.189e-06	26	1798	FOXQ1,TNFSF13,IL20RA,DHDDS,ATP10B,GPRC5C,EPB41L4A,STAT3,B3GNT6,PRELID2,COQ9,DLG3,MPI,KRT2,FFAR2,DUOX2,CASP10,CXCL1,PPP4R4,SHROOM1,FHDC1,FUT2,TMC5,PLCH1,BECN1,CYB561
MicroRNA	hsa-miR-193b*:mirSVR_lowEffct	hsa-miR-193b*:mirSVR_nonconserved_lowEffect-0.1-0.5	MicroRNA.org	3.5e-10	2.721e-06	5.442e-07	5.189e-06	26	1813	FOXQ1,TNFSF13,IL20RA,DHDDS,ATP10B,GPRC5C,EPB41L4A,STAT3,B3GNT6,PRELID2,COQ9,DLG3,MPI,KRT2,FFAR2,DUOX2,CASP10,CXCL1,PPP4R4,SHROOM1,FHDC1,FUT2,TMC5,PLCH1,BECN1,CYB561
Gene Family	483	Chemokine ligands|Endogenous ligands	genenames.org	2.89e-08	2.745e-06	2.745e-06	1.41e-05	7	45	CCL28,CCL20,CXCL5,CXCL1,CXCL2,CXCL3,CXCL8
Pubmed	8702798	The CXC chemokines growth-regulated oncogene (GRO) alpha, GRObeta, GROgamma, neutrophil-activating peptide-2, and epithelial cell-derived neutrophil-activating peptide-78 are potent agonists for the type B, but not the type A, human interleukin-8 receptor.	Pubmed	9.12e-11	2.807e-06	4.678e-07	5.105e-06	5	8	CXCL5,CXCL1,CXCL2,CXCL3,CXCL8
MicroRNA	hsa-miR-411*:mirSVR_lowEffct	hsa-miR-411*:mirSVR_nonconserved_lowEffect-0.1-0.5	MicroRNA.org	5.236e-10	4.07e-06	6.783e-07	6.468e-06	27	1991	C2CD4B,PDE8A,SAV1,GALNT7,PRELID2,GMDS,ELOVL6,ADGRF1,CXCL5,MLPH,NOS2,FAM118B,WIPI1,SLC25A4,CARMIL1,AGR2,REG1B,BLZF1,PPP4R4,ATL1,ARFGEF3,SLCO2A1,FAM222B,ELF3,FUT2,C4orf19,SLC6A14
GO: Molecular Function	GO:0005153	interleukin-8 receptor binding		7.887e-09	4.606e-06	4.606e-06	3.2e-05	5	9	CXCL5,CXCL1,CXCL2,CXCL3,CXCL8
Disease	C0375023	Respiratory syncytial virus (RSV) infection in conditions classified elsewhere and of unspecified site	DisGeNET BeFree	1.017e-09	4.651e-06	1.55e-06	1.396e-05	21	467	TNFSF13,STAT3,S100A9,SAA1,SAA2,FCGR3B,EHF,CCL20,CXCL5,NOS2,SLC25A4,RAPGEF4,SGPP2,CASP1,LCN2,CXCL1,CXCL2,MUC1,BECN1,SOD1,CXCL8
GO: Biological Process	GO:0002523	leukocyte migration involved in inflammatory response		1.209e-09	4.702e-06	4.702e-06	4.159e-05	8	38	S100A9,CXCL5,FFAR2,DUOX2,CXCL1,CXCL2,CXCL3,CD24
MicroRNA	hsa-miR-378c:mirSVR_lowEffct	hsa-miR-378c:mirSVR_nonconserved_lowEffect-0.1-0.5	MicroRNA.org	7.419e-10	5.767e-06	8.238e-07	7.856e-06	26	1879	KRT72,LZTS3,SLC35C1,ACP3,CEACAM7,STYK1,SAV1,CCDC162P,RSPH1,FCGR3B,ADGRF1,VWA2,FFAR2,AGR2,RAPGEF4,CASP7,CASP10,NFKBIZ,IDH3A,LENG9,ARFGEF3,NADSYN1,LLGL2,CES3,ELF3,PLCH1
Disease	C1832661	ANOPHTHALMIA AND PULMONARY HYPOPLASIA	DisGeNET BeFree	1.51e-09	6.903e-06	1.726e-06	1.554e-05	37	1409	CEACAM5,HK2,PDE8A,TNFSF13,AZGP1,LAPTM4B,CEACAM7,SAV1,GOLM1,LRG1,STAT3,QSOX1,S100A9,SAA1,PIGR,FCGR3B,EHF,CCL20,CXCL5,NOS2,SDC1,AGR2,ZG16B,CASP1,SHH,REG1A,REG1B,LCN2,CXCL1,ASS1,CD24,FUT3,MUC1,BECN1,MUC4,SLC6A14,CXCL8
GO: Biological Process	GO:0019730	antimicrobial humoral response		2.54e-09	9.881e-06	4.941e-06	4.369e-05	14	198	S100A9,PI3,CCL28,DMBT1,CCL20,CXCL5,REG1A,REG1B,LCN2,CXCL1,CXCL2,CXCL3,SLPI,CXCL8
Pubmed	18191274	Necrotic foci, elevated chemokines and infiltrating neutrophils in the liver of glycogen storage disease type Ia.	Pubmed	3.799e-10	1.169e-05	1.462e-06	1.595e-05	4	4	CXCL1,CXCL2,CXCL3,CXCL8
Pubmed	25184228	Syndecan-1 in the mouse parietal peritoneum microcirculation in inflammation.	Pubmed	3.799e-10	1.169e-05	1.462e-06	1.595e-05	4	4	SDC1,CXCL1,CXCL2,CXCL3
MicroRNA	hsa-miR-660:mirSVR_lowEffct	hsa-miR-660:mirSVR_nonconserved_lowEffect-0.1-0.5	MicroRNA.org	1.656e-09	1.288e-05	1.609e-06	1.535e-05	21	1269	C2CD4B,COLCA2,STYK1,SAV1,WDR55,DHDDS,B4GALT5,TMEM171,EHF,C2CD4A,ADTRP,BLZF1,CXCL3,ARFGEF3,UNC5CL,ASL,TLL2,FUT2,TM4SF20,SOD1,CXCL8
Disease	C0010346	Crohn Disease	DisGeNET BeFree	2.958e-09	1.352e-05	2.705e-06	2.435e-05	33	1180	IL20RA,DHDDS,LRG1,STAT3,FFAR4,S100A9,SAA1,PI3,PIGR,FCGR3B,DMBT1,CCL20,CXCL5,NOS2,SDC1,AGR2,CASP1,DUOX2,NFKBIZ,REG1A,REG1B,LCN2,CXCL1,TFF3,SLCO2A1,SLPI,CD24,FUT2,FUT3,MUC1,MUC4,SOD1,CXCL8
Computational	M16667 MODULE_342	Genes in the cancer module 342.	MSigDb: C4 - CM: Cancer Modules (v7.2)	4.277e-08	1.57e-05	7.848e-06	5.089e-05	14	213	AZGP1,FOXA3,BACE2,MLPH,SDC1,RAB25,AGR2,GPX2,REG1B,SLPI,CD24,ELF3,MUC1,C4orf19
Disease	C0029408	Degenerative polyarthritis	DisGeNET BeFree	6.035e-09	2.759e-05	4.598e-06	4.14e-05	40	1694	HK2,CEBPD,TNFSF13,ACP3,IL20RA,LRG1,SLC25A37,STAT3,FFAR4,S100A9,SAA1,SAA2,PI3,CCL28,FCGR3B,GMDS,PLA2G4F,CCL20,CXCL5,NOS2,SDC1,CARD14,COL9A2,LAIR2,CASP1,SHH,CASP7,CASP10,REG1A,LCN2,CXCL1,CXCL2,TFF3,SHROOM1,SLPI,ELF3,FUT2,BECN1,SOD1,CXCL8
Pubmed	28381538	Chemokine interactome mapping enables tailored intervention in acute and chronic inflammation.	Pubmed	1.024e-09	3.152e-05	3.502e-06	3.821e-05	7	44	CCL28,CCL20,CXCL5,CXCL1,CXCL2,CXCL3,CXCL8
MicroRNA	hsa-miR-338-3p:mirSVR_lowEffct	hsa-miR-338-3p:mirSVR_conserved_lowEffect-0.1-0.5	MicroRNA.org	4.569e-09	3.552e-05	3.946e-06	3.763e-05	25	1903	STYK1,WDR55,IL20RA,CCDC162P,FAM3D,TC2N,ELOVL6,FHIP1A,SDC1,LINC01630,BNIP5,TBC1D30,ANXA4,LAIR2,NFKBIZ,BLZF1,CXCL3,ATL1,TLL2,ELF3,ZC3H12C,FHDC1,MRAP2,BECN1,MUC4
Disease	C0033860	Psoriasis	DisGeNET BeFree	9.008e-09	4.117e-05	5.882e-06	5.297e-05	31	1105	CEBPD,IL20RA,STAT3,S100A9,SAA1,SAA2,PI3,FCGR3B,EHF,CCL20,ELOVL6,CXCL5,NOS2,SDC1,CARD14,FFAR2,CASP1,CASP5,NFKBIZ,REG1A,LCN2,CXCL1,CXCL2,CLMN,PDZK1IP1,B3GNT2,SLPI,CD24,FUT2,MUC1,CXCL8
GO: Biological Process	GO:0001906	cell killing		1.101e-08	4.283e-05	1.428e-05	0.0001263	16	301	LGALS9C,CEACAM5,LGALS9B,AZGP1,CEACAM7,GFUS,SAA1,SAA2,CCL28,CCL20,CXCL5,NOS2,CXCL1,CXCL2,CXCL3,MUC4
MicroRNA	hsa-miR-4303:mirSVR_lowEffct	hsa-miR-4303:mirSVR_nonconserved_lowEffect-0.1-0.5	MicroRNA.org	5.573e-09	4.332e-05	4.332e-06	4.131e-05	24	1776	STYK1,WDR55,SAA2,PRELID2,COQ9,DLG3,ADGRF1,MLPH,FHIP1A,CARD14,PDE11A,MPI,SLC37A1,TBC1D30,SLC25A4,ANXA4,CASP10,ADTRP,GRAMD2A,PDZK1IP1,CES3,FHDC1,FUT3,CYB561
Pubmed	20007247	The murine IL-8 homologues KC, MIP-2, and LIX are found in endothelial cytoplasmic granules but not in Weibel-Palade bodies.	Pubmed	1.885e-09	5.8e-05	4.462e-06	4.869e-05	4	5	CXCL5,CXCL1,CXCL2,CXCL3
Drug	ctd:D004054	Diethylstilbestrol	CTD	2.88e-09	5.853e-05	1.951e-05	0.0002048	34	1304	PRR5L,CEBPD,GCNT3,GOLM1,FAM3D,LRG1,STAT3,QSOX1,PIGR,GMDS,DLG3,CAPN5,BACE2,CXCL5,MLPH,SDC1,WIPI1,AGR2,CASP1,DUOX2,NFKBIZ,LCN2,TFF3,CLMN,ASS1,SLPI,CD24,ELF3,DHX32,FUT2,MUC1,MUC4,SLC6A14,CYB561
GO: Biological Process	GO:0061844	antimicrobial humoral immune response mediated by antimicrobial peptide		1.672e-08	6.505e-05	1.626e-05	0.0001438	11	127	S100A9,CCL28,DMBT1,CCL20,CXCL5,REG1A,REG1B,CXCL1,CXCL2,CXCL3,CXCL8
Disease	C1335302	Pancreatic Ductal Adenocarcinoma	DisGeNET BeFree	2.259e-08	0.0001033	1.291e-05	0.0001162	28	959	CEACAM5,SPINK1,AZGP1,LAPTM4B,SAV1,GOLM1,LRG1,STAT3,QSOX1,S100A9,PIGR,EHF,NOS2,COL9A2,AGR2,ZG16B,DUOX2,REG1A,LCN2,TSPAN1,ASS1,SLPI,CD24,MUC1,BECN1,MUC4,SLC6A14,CXCL8
Domain	IPR018048	Chemokine_CXC_CS	InterPro	1.032e-07	0.000112	4.731e-05	0.000358	5	13	CXCL5,CXCL1,CXCL2,CXCL3,CXCL8
GO: Biological Process	GO:0006954	inflammatory response		2.984e-08	0.0001161	2.321e-05	0.0002053	28	970	LGALS9C,C2CD4B,LGALS9B,STAT3,FFAR4,S100A9,SAA1,SAA2,CCL20,CXCL5,NOS2,SDC1,DUOXA2,FFAR2,GPX2,CASP1,CASP5,DUOX2,NFKBIZ,C2CD4A,CXCL1,CXCL2,CXCL3,ASS1,CD24,ELF3,SOD1,CXCL8
Disease	C0021390	Inflammatory Bowel Diseases	DisGeNET BeFree	3.106e-08	0.000142	1.578e-05	0.0001421	35	1437	CEACAM5,LRG1,STAT3,S100A9,SAA1,SAA2,PI3,FCGR3B,DMBT1,CCL20,CXCL5,NOS2,SDC1,CARD14,FFAR2,AGR2,GPX2,SGPP2,CASP1,CASP7,DUOX2,REG1A,REG1B,RNF183,LCN2,TFF3,SLC6A9,UNC5CL,SLCO2A1,CD24,FUT2,MUC1,MUC4,SOD1,CXCL8
Gene Family	468	Caspases|Caspase recruitment domain containing	genenames.org	1.681e-06	0.0001597	6.683e-05	0.0003432	4	13	CASP1,CASP5,CASP7,CASP10
Domain	SM00199	SCY	SMART	1.56e-07	0.0001693	4.731e-05	0.000358	7	42	CCL28,CCL20,CXCL5,CXCL1,CXCL2,CXCL3,CXCL8
Domain	IPR033899	CXC_Chemokine_domain	InterPro	1.593e-07	0.0001728	4.731e-05	0.000358	5	14	CXCL5,CXCL1,CXCL2,CXCL3,CXCL8
Gene Family	959	Caspase recruitment domain containing	genenames.org	2.11e-06	0.0002005	6.683e-05	0.0003432	5	30	CARD16,CARD6,CARD14,CASP1,CASP5
Domain	IPR001811	Chemokine_IL8-like_dom	InterPro	2.18e-07	0.0002365	4.731e-05	0.000358	7	44	CCL28,CCL20,CXCL5,CXCL1,CXCL2,CXCL3,CXCL8
Domain	PF00048	IL8	Pfam	2.18e-07	0.0002365	4.731e-05	0.000358	7	44	CCL28,CCL20,CXCL5,CXCL1,CXCL2,CXCL3,CXCL8
GO: Molecular Function	GO:0008009	chemokine activity		4.903e-07	0.0002864	9.146e-05	0.0006355	7	52	CCL28,CCL20,CXCL5,CXCL1,CXCL2,CXCL3,CXCL8
GO: Molecular Function	GO:0045236	CXCR chemokine receptor binding		5.012e-07	0.0002927	9.146e-05	0.0006355	5	18	CXCL5,CXCL1,CXCL2,CXCL3,CXCL8
GO: Biological Process	GO:0001909	leukocyte mediated cytotoxicity		8.326e-08	0.0003239	5.398e-05	0.0004774	12	183	LGALS9C,CEACAM5,LGALS9B,AZGP1,CEACAM7,GFUS,SAA1,SAA2,CXCL5,NOS2,CXCL2,MUC4
Disease	C0010674	Cystic Fibrosis	DisGeNET BeFree	7.771e-08	0.0003552	3.552e-05	0.0003199	25	830	CEACAM5,SPINK1,STAT3,S100A9,SAA1,SAA2,PI3,FCGR3B,EHF,NOS2,CHAC1,MPI,CASP1,REG1A,LCN2,ERN2,CXCL1,CXCL2,SLPI,FUT2,FUT3,BECN1,MUC4,SLC6A14,CXCL8
GO: Molecular Function	GO:0042379	chemokine receptor binding		6.265e-07	0.0003659	9.146e-05	0.0006355	8	78	STAT3,CCL28,CCL20,CXCL5,CXCL1,CXCL2,CXCL3,CXCL8
Domain	IPR001089	Chemokine_CXC	InterPro	3.421e-07	0.0003712	6.186e-05	0.0004681	5	16	CXCL5,CXCL1,CXCL2,CXCL3,CXCL8
GO: Biological Process	GO:0034097	response to cytokine		1.208e-07	0.00047	6.714e-05	0.0005938	36	1587	LGALS9C,CEACAM5,HK2,CEBPD,TNFSF13,LGALS9B,CEACAM7,IL20RA,CARD16,STAT3,SAA1,SAA2,CCL20,CXCL5,NOS2,SDC1,CARD14,SLC25A4,CASP1,CASP5,DUOX2,REG1A,REG1B,LCN2,CXCL1,CXCL2,CXCL3,ASL,B3GNT2,SPRY4,ASS1,CD24,MUC1,MUC4,SOD1,CXCL8
Pathway	1269547	Chemokine receptors bind chemokines	BioSystems: REACTOME	4.461e-07	0.0005098	0.0005098	0.003884	7	48	CCL28,CCL20,CXCL5,CXCL1,CXCL2,CXCL3,CXCL8
Domain	PS00471	SMALL_CYTOKINES_CXC	PROSITE	4.808e-07	0.0005216	7.452e-05	0.0005639	5	17	CXCL5,CXCL1,CXCL2,CXCL3,CXCL8
GO: Biological Process	GO:0071345	cellular response to cytokine stimulus		1.402e-07	0.0005453	6.816e-05	0.0006028	34	1453	LGALS9C,CEACAM5,HK2,CEBPD,TNFSF13,LGALS9B,CEACAM7,IL20RA,CARD16,STAT3,SAA1,SAA2,CCL20,CXCL5,NOS2,SDC1,CARD14,CASP1,CASP5,DUOX2,REG1A,REG1B,LCN2,CXCL1,CXCL2,CXCL3,ASL,B3GNT2,SPRY4,ASS1,CD24,MUC1,SOD1,CXCL8
GO: Biological Process	GO:0032652	regulation of interleukin-1 production		1.702e-07	0.0006622	7.357e-05	0.0006506	11	159	LGALS9C,CEACAM5,LGALS9B,CEACAM7,CARD16,STAT3,FFAR4,SAA1,CCL20,CASP1,CASP5
Drug	ctd:D017632	Asbestos, Serpentine	CTD	4.899e-08	0.0009956	0.0002489	0.002613	18	451	STYK1,SLC25A37,PI3,RSPH1,EHF,CCL20,CXCL5,NOS2,AGR2,CASP1,NFKBIZ,LCN2,CXCL1,CXCL2,CXCL3,SLPI,CES3,CXCL8
GO: Biological Process	GO:0050727	regulation of inflammatory response		2.999e-07	0.001167	0.0001167	0.001032	18	484	LGALS9C,C2CD4B,LGALS9B,FFAR4,S100A9,SAA1,DUOXA2,FFAR2,GPX2,CASP1,CASP5,NFKBIZ,C2CD4A,CXCL1,CXCL2,CXCL3,CD24,SOD1
Transcription Factor Binding Site	CAGGTG_V$E12_Q6	CAGGTG_V$E12_Q6	TFBS	2.006e-06	0.001499	0.001499	0.01078	32	1950	LYPD6B,GCNT3,PDE8A,TNFSF13,PRSS22,GFUS,GALNT7,EPB41L4A,FOXA3,B4GALT5,S100A9,PIGR,KCND3,KCNJ4,EHF,PIP5K1B,CCL20,SDC1,PDE11A,RAB25,CARMIL1,RAPGEF4,GPX2,SHH,PPP1R13B,SCAMP2,BARX2,LLGL2,SLCO2A1,TLL2,SPRY4,SLC6A14
Drug	ctd:D010126	Ozone	CTD	7.393e-08	0.001502	0.0003005	0.003154	31	1272	CEBPD,PRSS22,ATP10B,PPP1R14D,LRG1,STAT3,S100A9,SAA1,TC2N,KCNJ4,DMBT1,CCL20,CXCL5,NOS2,ANXA4,RAPGEF4,GPX2,IDH3A,LCN2,CXCL1,CXCL2,CXCL3,SLC6A9,SLCO2A1,ASL,ASS1,CD24,CES3,BECN1,SOD1,CXCL8
Drug	CID000003749	irbesartan	Stitch	1.161e-07	0.00236	0.0003933	0.004129	10	127	CCL28,KCND3,CCL20,CXCL5,NOS2,CXCL1,CXCL2,CXCL3,FUT2,CXCL8
Domain	PS01121	CASPASE_HIS	PROSITE	2.789e-06	0.003026	0.0003465	0.002622	4	11	CASP1,CASP5,CASP7,CASP10
Drug	CID005327309	Inhibitor 66b	Stitch	1.613e-07	0.003278	0.0004683	0.004916	4	7	CARD16,CASP1,CASP5,CASP7
Domain	IPR016129	Caspase_his_AS	InterPro	4.151e-06	0.004504	0.0003465	0.002622	4	12	CASP1,CASP5,CASP7,CASP10
Domain	PS01122	CASPASE_CYS	PROSITE	4.151e-06	0.004504	0.0003465	0.002622	4	12	CASP1,CASP5,CASP7,CASP10
Pathway	1474301	IL-17 signaling pathway	BioSystems: KEGG	4.035e-06	0.004612	0.001714	0.01306	8	93	S100A9,CCL20,CXCL5,LCN2,CXCL1,CXCL2,CXCL3,CXCL8
Computational	M18170 MODULE_154	Intermediate filaments.	MSigDb: C4 - CM: Cancer Modules (v7.2)	1.27e-05	0.004659	0.001292	0.008378	7	75	S100A9,SAA1,PI3,GPX2,BARX2,CXCL1,MRAP2
Interaction	int:XCL2	XCL2 interactions		8.565e-07	0.004956	0.003229	0.02983	5	20	CCL28,CCL20,CXCL5,CXCL2,CXCL3
Pathway	1268736	O-linked glycosylation of mucins	BioSystems: REACTOME	4.5e-06	0.005143	0.001714	0.01306	7	67	GCNT3,GALNT7,B4GALT5,B3GNT6,B3GNT2,MUC1,MUC4
Interaction	int:CXCR1	CXCR1 interactions		1.116e-06	0.006457	0.003229	0.02983	5	21	CXCL5,CXCL1,CXCL2,CXCL3,CXCL8
GO: Molecular Function	GO:0097200	cysteine-type endopeptidase activity involved in execution phase of apoptosis		1.188e-05	0.006935	0.001387	0.009637	4	16	CASP1,CASP5,CASP7,CASP10
Computational	M4992 MODULE_297	Genes in the cancer module 297.	MSigDb: C4 - CM: Cancer Modules (v7.2)	1.947e-05	0.007144	0.001292	0.008378	7	80	S100A9,SAA1,PI3,GPX2,BARX2,CXCL1,MRAP2
Computational	M9185 MODULE_357	Intermediate filaments and keratins.	MSigDb: C4 - CM: Cancer Modules (v7.2)	1.947e-05	0.007144	0.001292	0.008378	7	80	S100A9,SAA1,PI3,GPX2,BARX2,CXCL1,MRAP2
Pathway	MAP00602_Blood_group_glycolipid_biosynthesis_neolact_series	MAP00602 Blood group glycolipid biosynthesis neolact series	GenMAPP	6.362e-06	0.007272	0.001818	0.01385	4	13	B4GALT5,B3GNT2,FUT2,FUT3
Drug	CID003036276	Ptpc	Stitch	3.651e-07	0.00742	0.000824	0.00865	7	55	HK2,CARD16,SLC25A4,CASP1,CASP5,CASP7,CASP10
Computational	M17322 MODULE_76	Inflammatory response.	MSigDb: C4 - CM: Cancer Modules (v7.2)	2.113e-05	0.007753	0.001292	0.008378	7	81	S100A9,SAA1,CCL20,CXCL5,CXCL1,CXCL2,CXCL8
GO: Cellular Component	GO:0035580	specific granule lumen		2.049e-05	0.00803	0.00803	0.0526	6	62	LRG1,QSOX1,CANT1,LCN2,CXCL1,SLPI
GO: Molecular Function	GO:0050700	CARD domain binding		1.542e-05	0.009004	0.001501	0.01043	4	17	CARD16,CARD14,CASP1,CASP5
Drug	ctd:C020806	tetrabromobisphenol A	CTD	4.456e-07	0.009057	0.000824	0.00865	24	891	CEBPD,SLC25A37,S100A9,TMEM171,CDC42EP5,CAPN5,DMBT1,ELOVL6,BACE2,CHAC1,TBC1D30,AGR2,GPX2,CASP7,RNF183,CXCL1,CREB3L1,B3GNT2,SPRY4,SLPI,FHDC1,MUC1,SOD1,CXCL8
Pathway	703092	citrulline-nitric oxide cycle	BioSystems: BIOCYC	9.621e-06	0.011	0.002199	0.01676	3	5	NOS2,ASL,ASS1
GO: Molecular Function	GO:0097153	cysteine-type endopeptidase activity involved in apoptotic process		1.968e-05	0.01149	0.001642	0.01141	4	18	CASP1,CASP5,CASP7,CASP10
Drug	CID005327310	Inhibitor 69b	Stitch	5.731e-07	0.01165	0.000824	0.00865	4	9	CARD16,CASP1,CASP5,CASP7
Pathway	812256	TNF signaling pathway	BioSystems: KEGG	1.23e-05	0.01406	0.002344	0.01786	8	108	CCL20,CXCL5,CASP7,CASP10,CXCL1,CXCL2,CXCL3,CREB3L1
Computational	M7383 MODULE_5	Lung genes.	MSigDb: C4 - CM: Cancer Modules (v7.2)	4.396e-05	0.01613	0.002305	0.01494	15	434	STAT3,QSOX1,S100A9,FCGR3B,DMBT1,SDC1,ANXA4,AGR2,LCN2,CXCL1,CXCL2,TSPAN1,SLPI,MUC1,CXCL8
Pathway	M5885	Ensemble of genes encoding ECM-associated proteins including ECM-affilaited proteins, ECM regulators and secreted factors	MSigDB C2 BIOCARTA (v7.5.1)	1.706e-05	0.0195	0.002426	0.01848	21	751	LGALS9C,TNFSF13,LGALS9B,S100A9,PI3,CCL28,CCL20,CXCL5,SDC1,ANXA4,SHH,REG1A,REG1B,CXCL1,CXCL2,CXCL3,TLL2,SLPI,MUC1,MUC4,CXCL8
Pathway	469200	Legionellosis	BioSystems: KEGG	1.729e-05	0.01977	0.002426	0.01848	6	55	CASP1,CASP7,CXCL1,CXCL2,CXCL3,CXCL8
Pathway	1339108	GDP-fucose biosynthesis	BioSystems: REACTOME	1.91e-05	0.02183	0.002426	0.01848	3	6	SLC35C1,GFUS,GMDS
Interaction	int:CXCL5	CXCL5 interactions		4.233e-06	0.0245	0.005335	0.0493	5	27	CCL20,CXCL5,CXCL1,CXCL2,CXCL3
Interaction	int:CXCL2	CXCL2 interactions		4.233e-06	0.0245	0.005335	0.0493	5	27	CCL28,CXCL5,CXCL1,CXCL2,CXCL3
Cytoband	15q15.1	15q15.1		0.0001589	0.02464	0.01563	0.08789	4	47	PPP1R14D,PLA2G4F,CHAC1,DUOXA2
GO: Cellular Component	GO:0005794	Golgi apparatus		6.611e-05	0.02592	0.01296	0.08487	33	1792	GCNT3,SLC35C1,ACP3,GOLM1,GALNT7,STEAP2,B4GALT5,B3GNT6,QSOX1,CANT1,EHF,BACE2,SDC1,CHAC1,WIPI1,SHH,SCAMP2,RNF183,HID1,BARX2,BLZF1,CREB3L1,ATL1,B3GNT2,SLPI,ELF3,FHDC1,FUT2,FUT3,MRAP2,MUC1,BECN1,MUC4
Interaction	int:CXCL3	CXCL3 interactions		4.609e-06	0.02668	0.005335	0.0493	4	13	CXCL5,CXCL1,CXCL2,CXCL3
GO: Molecular Function	GO:0070492	oligosaccharide binding		4.57e-05	0.02669	0.003336	0.02318	4	22	LGALS9C,LGALS9B,REG1A,REG1B
Gene Family	203	Free fatty acid receptors	genenames.org	0.0003001	0.02851	0.00574	0.02948	2	4	FFAR4,FFAR2
Gene Family	542	Endogenous ligands	genenames.org	0.0003021	0.0287	0.00574	0.02948	8	237	SAA1,CCL28,CCL20,CXCL5,CXCL1,CXCL2,CXCL3,CXCL8
Pathway	M5889	Ensemble of genes encoding extracellular matrix and extracellular matrix-associated proteins	MSigDB C2 BIOCARTA (v7.5.1)	2.586e-05	0.02956	0.002956	0.02252	25	1026	LGALS9C,TNFSF13,LGALS9B,LRG1,S100A9,PI3,CCL28,DMBT1,CCL20,CXCL5,VWA2,SDC1,COL9A2,ANXA4,SHH,REG1A,REG1B,CXCL1,CXCL2,CXCL3,TLL2,SLPI,MUC1,MUC4,CXCL8
GO: Molecular Function	GO:0005126	cytokine receptor binding		5.155e-05	0.03011	0.003345	0.02324	12	324	CEACAM5,TNFSF13,CEACAM7,LRG1,STAT3,CCL28,CCL20,CXCL5,CXCL1,CXCL2,CXCL3,CXCL8
Cytoband	4q21	4q21		0.0002017	0.03126	0.01563	0.08789	3	20	CXCL1,CXCL2,CXCL3
Interaction	int:TMEM86A	TMEM86A interactions		6.271e-06	0.03629	0.006048	0.05589	6	50	COQ9,FFAR2,CREB3L1,PDZK1IP1,TMPRSS2,MUC1
GO: Molecular Function	GO:0001664	G protein-coupled receptor binding		6.327e-05	0.03695	0.003695	0.02567	12	331	SAV1,STAT3,SAA1,SAA2,CCL28,CCL20,CXCL5,CXCL1,CXCL2,CXCL3,MRAP2,CXCL8
Computational	M7015 MODULE_263	Chemotaxis (chemokines).	MSigDb: C4 - CM: Cancer Modules (v7.2)	0.0001014	0.03721	0.004651	0.03016	5	45	CCL20,CXCL5,CXCL1,CXCL2,CXCL8
Pathway	M15569	NOD-like receptor signaling pathway	MSigDB C2 BIOCARTA (v7.5.1)	3.463e-05	0.03958	0.003599	0.02742	6	62	CARD6,CASP1,CASP5,CXCL1,CXCL2,CXCL8
Transcription Factor Binding Site	M29893	ATF5_TARGET_GENES	MSigDB	6.442e-05	0.04812	0.02406	0.1731	12	458	PRR5L,GCNT3,SAV1,IL20RA,ATP10B,FAM3D,ABHD17C,EHF,AGR2,CD24,FHDC1,C4orf19
Pathway	M42533	Overview of proinflammatory and profibrotic mediators	MSigDB C2 BIOCARTA (v7.5.1)	4.228e-05	0.04833	0.004027	0.03068	8	128	TNFSF13,CCL28,CCL20,CXCL5,CXCL1,CXCL2,CXCL3,CXCL8

## Sheet: S5B IGKC module enrichment
Dataset S5B: Functional Enrichment of IGKC Module (ToppGene)
Category	ID	Name	Source	P value	Q value Bonferroni	Q value FDR B&H	Q value FDR B&Y	Hit Count in Query List	Hit Count in Genome	Hit in Query List
Coexpression	M39205	HAY_BONE_MARROW_PLASMA_CELL	MSigDB C8: Cell Type Signatures (v7.5.1)	1.058e-64	8.164e-61	8.164e-61	7.779e-60	45	131	SPAG4,MZB1,LINC03034,SSR4,TNFRSF17,FKBP11,IGLV6-57,IGLL5,IGLV3-21,IGKV1-5,IGLV2-14,IGLV1-44,CADM1,TXNDC5,DERL3,KCNN3,SPATS2,IGKV1D-8,IGKV4-1,IGKV3-20,IGKV3-15,UBE2J1,CCR10,IGKV1-12,AMPD1,IGHV3-23,IGHV3-7,PRDX4,ITGA8,XBP1,MANEA,MEI1,ELL2,TXNDC15,IGHA1,IGHA2,MIXL1,IGHM,JCHAIN,IGKC,WNT10A,IGLC2,FCRL5,SLAMF7,HERPUD1
Coexpression	M2429	SHEDDEN_LUNG_CANCER_GOOD_SURVIVAL_A12	MSigDB C2: CGP Curated Gene Sets (v7.5.1)	4.76e-34	3.673e-30	1.837e-30	1.75e-29	37	319	SPAG4,PDK1,TENT5C,IRF4,SSR4,TNFRSF17,FKBP11,LAX1,IGLV3-19,HSPA13,TXNDC5,ADAMDEC1,SEL1L3,KCNN3,ITM2C,IGHV4-34,IGKV4-1,IGKV3-20,IGHV3-73,UBE2J1,IGHV3-33,IGHV3-23,IGHV3-21,PIM2,IGHV3-7,IGHV1-69,PRDX4,POU2AF1,SLC1A4,TXNDC15,IGHA1,IGHM,JCHAIN,IGKC,IGLC2,SLAMF7,HERPUD1
Coexpression	M39166	GAO_LARGE_INTESTINE_ADULT_CI_MESENCHYMAL_CELLS	MSigDB C8: Cell Type Signatures (v7.5.1)	3.188e-28	2.46e-24	8.2e-25	7.813e-24	34	361	SPAG4,MZB1,PDK1,PECAM1,IRF4,TNFRSF17,ADA2,IGLL5,LAX1,NXPE3,COL24A1,ANKRD36BP2,KCNA3,CHST15,GLDC,DERL3,KIF19,KCNN3,GNG7,CCR10,TPST2,AMPD1,ITGA8,POU2AF1,MANEA,RUNX2,MEI1,SLC1A4,P2RX1,CD27,WNT10A,CERCAM,FCRL5,SLAMF7
Coexpression	M39112	AIZARANI_LIVER_C8_RESIDENT_B_CELLS_1	MSigDB C8: Cell Type Signatures (v7.5.1)	5.474e-28	4.224e-24	1.056e-24	1.006e-23	17	35	SPAG4,MZB1,TENT5C,SSR4,FKBP11,DERL3,SEL1L3,ITM2C,PRDX4,XBP1,POU2AF1,MEI1,CD27,JCHAIN,FCRL5,SLAMF7,HERPUD1
Coexpression	M41196	TSANG_PBMC_FLUVIRIN_PANDEMRIX_ADULT_CORR_WITH_CELL_FREQ_CD27HI_CD38HI_CD20_NEG_PLASMABLASTS_AND_CD38PLUS_OF_IGD_CD27PLUS_MEM_B_CELLS_7DY_POSITIVE	MSigDB C7: Immunologic Signatures (v7.5.1)	8.672e-28	6.692e-24	1.338e-24	1.275e-23	21	78	IRF4,TSHR,TNFRSF17,HSPA13,SEL1L3,KCNN3,ITM2C,SPATS2,IGKV4-1,UBE2J1,MAGED1,PIM2,XBP1,MANEA,MEI1,ELL2,FBH1,NT5DC2,JCHAIN,IGKC,B4GALT3
Coexpression	M4915	GSE29614_DAY3_VS_DAY7_TIV_FLU_VACCINE_PBMC_DN	MSigDB C7: Immunologic Signatures (v7.5.1)	2.487e-27	1.919e-23	3.199e-24	3.048e-23	27	191	MZB1,TNFRSF17,IGLV6-57,LAX1,IGLV3-19,COL24A1,IGLV1-44,GLDC,DERL3,SEL1L3,ITM2C,SPATS2,GNG7,IGKV4-1,IGKV3-20,UBE2J1,PRDX4,XBP1,POU2AF1,TXNDC15,NT5DC2,IGHM,JCHAIN,IGKC,FCRL5,SLAMF7,B4GALT3
Coexpression	M10454	MCLACHLAN_DENTAL_CARIES_UP	MSigDB C2: CGP Curated Gene Sets (v7.5.1)	5.054e-26	3.9e-22	5.571e-23	5.309e-22	29	265	MZB1,CTSC,PECAM1,TENT5C,IRF4,SSR4,FKBP11,ADA2,CCR2,IGLV2-14,CHST15,ADAMDEC1,SEL1L3,MS4A6A,IGKV4-1,IGKV3-20,IGHV3-23,IGHV3-21,PIM2,IGHV1-69,POU2AF1,CXCL1,SLC1A4,IGHA1,CD27,IGHM,JCHAIN,IGKC,IGLC2
Coexpression	M39134	AIZARANI_LIVER_C38_RESIDENT_B_CELLS_3	MSigDB C8: Cell Type Signatures (v7.5.1)	3.763e-25	2.904e-21	3.63e-22	3.459e-21	14	23	MZB1,TENT5C,SSR4,FKBP11,DERL3,ITM2C,XBP1,POU2AF1,MEI1,CD27,JCHAIN,FCRL5,SLAMF7,HERPUD1
Coexpression	M39123	AIZARANI_LIVER_C22_RESIDENT_B_CELLS_2	MSigDB C8: Cell Type Signatures (v7.5.1)	2.962e-24	2.286e-20	2.54e-21	2.42e-20	15	33	MZB1,TENT5C,SSR4,FKBP11,DERL3,ITM2C,AMPD1,PRDX4,XBP1,POU2AF1,MEI1,CD27,FCRL5,SLAMF7,HERPUD1
Coexpression	M39281	DURANTE_ADULT_OLFACTORY_NEUROEPITHELIUM_PLASMA_CELLS	MSigDB C8: Cell Type Signatures (v7.5.1)	1.43e-23	1.104e-19	1.104e-20	1.052e-19	13	21	MZB1,SSR4,TNFRSF17,FKBP11,DERL3,ITM2C,PRDX4,IGHA1,IGHA2,JCHAIN,IGKC,IGLC2,HERPUD1
Coexpression Atlas	Arv_SC_fibroblast_1000_K5	AravindRamakr_StemCell_from_inducedPluripotentialStemCells_derived from_from_fibroblast_top-relative-expression-ranked_1000_k-means-cluster#5	PCBC	3.446e-59	9.408e-56	4.704e-56	3.994e-55	46	183	IGLV7-46,IGLV4-69,IGLV3-25,IGLV3-19,IGKV1-5,IGLV2-23,IGLV2-14,IGLV2-11,IGLV2-8,IGLV1-47,IGLV1-44,IGLV1-40,ADAMDEC1,IGKV3D-20,IGKV3D-11,IGHV5-51,IGHV4-59,IGHV4-39,IGHV4-34,IGKV3-20,IGKV3-15,IGKV3-11,IGKV2-30,IGHV3-74,IGKV2-24,IGKV1-27,IGHV3-48,IGKV1-16,IGKV1-9,IGKV1-6,IGHV3-33,IGKJ5,IGHV3-30,IGHV3-23,IGHV3-21,IGHV3-15,IGHV3-7,IGHV2-5,IGHV1-69,IGHV1-18,POU2AF1,IGHA1,IGHA2,JCHAIN,IGKC,IGLC2
Coexpression Atlas	Arv_SC-HD_1000_K3	AravindRamakr_StemCell-HD_top-relative-expression-ranked_1000_k-means-cluster#3	PCBC	3.446e-59	9.408e-56	4.704e-56	3.994e-55	46	183	IGLV7-46,IGLV3-25,IGLV3-19,IGKV1-5,IGLV2-23,IGLV2-18,IGLV2-14,IGLV2-11,IGLV2-8,IGLV1-47,IGLV1-44,IGLV1-40,ADAMDEC1,IGKV3D-20,IGKV3D-11,IGHV5-51,IGHV4-59,IGHV4-39,IGHV4-34,IGKV4-1,IGKV3-20,IGKV3-11,IGKV2-30,IGHV3-74,IGKV2-24,IGKV1-27,IGHV3-48,IGKV1-17,IGKV1-16,IGKV1-9,IGKV1-6,IGHV3-33,IGKJ5,IGHV3-30,IGHV3-23,IGHV3-21,IGHV3-15,IGHV3-7,IGHV2-5,IGHV1-69,IGHV1-18,IGHA1,IGHA2,JCHAIN,IGKC,IGLC2
Coexpression Atlas	Arv_SC-H9hpx_1000_K4	AravindRamakr_StemCell-H9hpx_top-relative-expression-ranked_1000_k-means-cluster#4	PCBC	5.995e-48	1.637e-44	5.456e-45	4.632e-44	43	244	IGLV7-46,IGLV3-19,IGKV1-5,IGLV2-23,IGLV2-14,IGLV2-11,IGLV2-8,IGLV1-47,IGLV1-44,IGLV1-40,ADAMDEC1,IGKV3D-20,IGKV3D-11,IGHV5-51,IGHV4-59,IGHV4-39,IGKV4-1,IGKV3-20,IGKV3-11,IGKV2-30,IGHV3-74,IGKV2-24,IGKV1-27,IGHV3-48,IGKV1-17,IGKV1-12,IGKV1-9,IGHV3-33,IGKJ5,IGHV3-30,IGHV3-23,IGHV3-21,IGHV3-15,IGHV3-11,IGHV3-7,IGHV2-5,IGHV1-69,IGHV1-18,IGHA1,IGHA2,JCHAIN,IGKC,IGLC2
Coexpression Atlas	Arv_SC-H9hpx_500_K3	AravindRamakr_StemCell-H9hpx_top-relative-expression-ranked_500_k-means-cluster#3	PCBC	1.056e-47	2.883e-44	7.207e-45	6.118e-44	39	175	IGLV3-19,IGKV1-5,IGLV2-23,IGLV2-14,IGLV2-11,IGLV2-8,IGLV1-44,IGLV1-40,ADAMDEC1,IGKV3D-20,IGKV3D-11,IGHV5-51,IGHV4-59,IGHV4-34,IGKV4-1,IGKV3-20,IGKV3-11,IGKV2-30,IGHV3-74,IGKV1-27,IGHV3-48,IGKV1-17,IGKV1-12,IGKV1-9,IGHV3-33,IGKJ5,IGHV3-30,IGHV3-23,IGHV3-21,IGHV3-15,IGHV3-11,IGHV3-7,IGHV2-5,IGHV1-18,IGHA1,IGHA2,JCHAIN,IGKC,IGLC2
Coexpression Atlas	Arv_SC-hpx_blastocyst_500_K2	AravindRamakr_StemCell-hypoxiaGrown_fromBlastocyst-derived-humanEmbryonicStemCells_top-relative-expression-ranked_500_k-means-cluster#2	PCBC	2.772e-47	7.569e-44	1.514e-44	1.285e-43	38	163	IGLV3-19,IGKV1-5,IGLV2-23,IGLV2-14,IGLV2-11,IGLV2-8,IGLV1-44,IGLV1-40,ADAMDEC1,IGKV3D-20,IGKV3D-11,IGHV5-51,IGHV4-59,IGKV4-1,IGKV3-20,IGKV3-11,IGKV2-30,IGHV3-74,IGKV1-27,IGHV3-48,IGKV1-17,IGKV1-12,IGKV1-9,IGHV3-33,IGKJ5,IGHV3-30,IGHV3-23,IGHV3-21,IGHV3-15,IGHV3-11,IGHV3-7,IGHV2-5,IGHV1-18,IGHA1,IGHA2,JCHAIN,IGKC,IGLC2
Coexpression Atlas	Arv_SC_fibroblast_500_K3	AravindRamakr_StemCell_from_inducedPluripotentialStemCells_derived from_from_fibroblast_top-relative-expression-ranked_500_k-means-cluster#3	PCBC	8.08e-45	2.206e-41	3.151e-42	2.675e-41	35	139	IGLV7-46,IGLV3-25,IGLV3-19,IGKV1-5,IGLV2-23,IGLV2-14,IGLV2-11,IGLV2-8,IGLV1-47,IGLV1-44,IGLV1-40,ADAMDEC1,IGKV3D-20,IGHV5-51,IGHV4-59,IGHV4-39,IGKV4-1,IGKV3-20,IGKV3-11,IGKV2-30,IGKV2-24,IGHV3-48,IGKV1-17,IGHV3-33,IGKJ5,IGHV3-30,IGHV3-23,IGHV3-21,IGHV3-15,IGHV3-7,IGHA1,IGHA2,JCHAIN,IGKC,IGLC2
Coexpression Atlas	Arv_SC-hpx_blastocyst_1000_K2	AravindRamakr_StemCell-hypoxiaGrown_fromBlastocyst-derived-humanEmbryonicStemCells_top-relative-expression-ranked_1000_k-means-cluster#2	PCBC	1.121e-35	3.061e-32	3.826e-33	3.248e-32	36	266	IGLV7-46,IGLV3-19,IGKV1-5,IGLV2-14,IGLV2-11,IGLV2-8,IGLV1-47,IGLV1-44,IGLV1-40,ADAMDEC1,IGKV3D-20,IGKV3D-11,IGHV5-51,IGHV4-59,IGHV4-39,IGKV3-20,IGKV3-11,IGKV2-30,IGHV3-74,IGKV2-24,IGKV1-27,IGHV3-48,IGKV1-9,IGHV3-33,IGHV3-30,IGHV3-23,IGHV3-21,IGHV3-15,IGHV3-11,IGHV3-7,IGHV2-5,IGHV1-69,IGHV1-18,IGHA1,IGHA2,JCHAIN
Coexpression Atlas	Arv_SC-hpx_blastocyst_500	AravindRamakr_StemCell-hypoxiaGrown_fromBlastocyst-derived-humanEmbryonicStemCells_top-relative-expression-ranked_500	PCBC	2.87e-33	7.835e-30	7.835e-31	6.652e-30	42	492	IGLV3-19,IGKV1-5,IGLV2-23,IGLV2-14,IGLV2-11,IGLV2-8,IGLV1-44,IGLV1-40,ADAMDEC1,IGKV3D-20,IGKV3D-11,IGHV5-51,IGHV4-59,IGHV4-34,IGKV4-1,IGKV3-20,IGKV3-15,IGKV3-11,IGKV2-30,IGHV3-74,IGKV1-27,IGHV3-48,IGKV1-17,IGKV1-12,IGKV1-9,IGHV3-33,IGKJ5,IGHV3-30,IGHV3-23,IGHV3-21,PIM2,IGHV3-15,IGHV3-11,IGHV3-7,IGHV2-5,IGHV1-18,IGHA1,IGHA2,IGHM,JCHAIN,IGKC,IGLC2
Coexpression Atlas	Arv_SC-HD_1000	AravindRamakr_StemCell-HD_top-relative-expression-ranked_1000	PCBC	3.397e-32	9.275e-29	7.729e-30	6.562e-29	53	986	IGLV7-46,IGLV4-69,IGLV3-25,IGLV3-19,IGKV1-5,IGLV2-23,IGLV2-18,IGLV2-14,IGLV2-11,IGLV2-8,IGLV1-47,IGLV1-44,IGLV1-40,ADAMDEC1,GLDC,IGKV3D-20,IGKV3D-11,IGHV5-51,IGHV4-59,IGHV4-39,IGHV4-34,IGKV4-1,IGKV3-20,IGKV3-15,IGKV3-11,IGKV2-30,IGHV3-74,IGKV2-24,IGKV1-27,IGHV3-48,IGKV1-17,IGKV1-16,IGKV1-12,IGKV1-9,IGKV1-6,IGHV3-33,IGKJ5,IGHV3-30,IGHV3-23,IGHV3-21,PIM2,IGHV3-15,IGHV3-7,IGHV2-5,IGHV1-69,IGHV1-18,P…
Coexpression Atlas	Arv_SC-hpx_blastocyst_1000	AravindRamakr_StemCell-hypoxiaGrown_fromBlastocyst-derived-humanEmbryonicStemCells_top-relative-expression-ranked_1000	PCBC	4.459e-30	1.217e-26	8.695e-28	7.382e-27	51	987	IRF4,IGLV7-46,IGLV4-69,IGLV3-21,IGLV3-19,IGKV1-5,IGLV2-23,IGLV2-14,IGLV2-11,IGLV2-8,IGLV1-47,IGLV1-44,IGLV1-40,ADAMDEC1,IGKV3D-20,IGKV3D-11,IGHV5-51,IGHV4-59,IGHV4-39,IGHV4-34,IGKV4-1,IGKV3-20,IGKV3-15,IGKV3-11,IGKV2-30,IGHV3-74,IGKV2-24,IGKV1-27,IGHV3-48,IGKV1-17,IGKV1-12,IGKV1-9,IGKV1-6,IGHV3-33,IGKJ5,IGHV3-30,IGHV3-23,IGHV3-21,PIM2,IGHV3-15,IGHV3-11,IGHV3-7,IGHV2-5,IGHV1-69,IGHV1-18,IGHA1,IGHA…
Computational	M11282 GNF2_PTX3	Neighborhood of PTX3	MSigDb: C4 - CGN: Cancer Gene Neighborhood (v7.2)	2.181e-07	6.913e-05	6.913e-05	0.0004381	6	36	COL1A2,COL3A1,COL5A2,CALU,LAMC1,CXCL1
Computational	M12987 GNF2_CDH11	Neighborhood of CDH11	MSigDb: C4 - CGN: Cancer Gene Neighborhood (v7.2)	9.152e-07	0.0002901	0.0001451	0.0009193	5	25	COL1A2,COL3A1,COL5A2,CALU,LAMC1
Computational	M8838 MODULE_84	Immune (humoral) and inflammatory response.	MSigDb: C4 - CM: Cancer Modules (v7.2)	1.711e-06	0.0005424	0.0001808	0.001146	16	545	A2M,CTSC,PECAM1,CHST15,CCL11,SEMA4A,COL1A2,PIM2,ANXA1,CXCL1,TGFBI,CD27,IGHM,VCAN,JCHAIN,IGKC
Computational	M16395 MODULE_47	ECM and collagens.	MSigDb: C4 - CM: Cancer Modules (v7.2)	5.541e-06	0.001757	0.0004391	0.002783	10	225	PECAM1,MMP2,CKAP4,COL1A2,COL3A1,COL5A2,CALU,TGFBI,VCAN,LUM
Computational	M7032 GNF2_CARD15	Neighborhood of CARD15	MSigDb: C4 - CGN: Cancer Gene Neighborhood (v7.2)	1.204e-05	0.003816	0.0007632	0.004837	6	70	PECAM1,ADA2,NOD2,CHST15,MS4A6A,VCAN
Computational	M7383 MODULE_5	Lung genes.	MSigDb: C4 - CM: Cancer Modules (v7.2)	1.505e-05	0.00477	0.000795	0.005038	13	434	CTSC,PECAM1,CADM1,COL1A2,COL3A1,CALU,ANXA1,CXCL1,TGFBI,IGHM,VCAN,JCHAIN,LUM
Computational	M9982 MODULE_2	DRG (dorsal root ganglia) genes.	MSigDb: C4 - CM: Cancer Modules (v7.2)	2.142e-05	0.00679	0.00097	0.006147	12	383	CFH,PECAM1,CADM1,COL1A2,COL3A1,CALU,ANXA1,LAMA4,TGFBI,IGHM,JCHAIN,LUM
Computational	M17265 GNF2_PECAM1	Neighborhood of PECAM1	MSigDb: C4 - CGN: Cancer Gene Neighborhood (v7.2)	5.505e-05	0.01745	0.002182	0.01383	5	56	PECAM1,ADA2,NOD2,CHST15,MS4A6A
Computational	M4051 MODULE_1	Ovary genes.	MSigDb: C4 - CM: Cancer Modules (v7.2)	7.319e-05	0.0232	0.002578	0.01634	11	367	CFH,PECAM1,CHST15,COL1A2,COL3A1,COL5A2,CALU,ANXA1,TGFBI,IGHM,LUM
Cytoband	14q32.33	14q32.33		6.634e-40	6.568e-38	6.568e-38	3.401e-37	35	228	IGHV5-51,IGHV4-59,IGHV4-39,IGHV4-34,IGHV4-30-2,IGHV4-28,IGHV3-69-1,IGHV3-74,IGHV3-73,IGHV3-53,IGHV3-49,IGHV3-48,IGHV3-43,IGHV3-33,IGHV3-30,IGHV3-23,IGHV3-21,IGHV3-15,IGHV3-11,IGHV3-7,IGHV2-70,IGHV2-26,IGHV2-5,IGHV1-69,IGHV1-46,IGHV1-24,IGHV1-18,IGHJ6,IGHJ5,IGHJ4,IGHJ3P,IGHJ3,IGHA1,IGHA2,IGHM
Cytoband	2p12	2p12		2.896e-34	2.867e-32	1.433e-32	7.421e-32	26	117	IGKV1-5,IGKV6D-21,IGKV3D-20,IGKV3D-11,IGKV1D-8,IGKV6-21,IGKV5-2,IGKV4-1,IGKV3-20,IGKV3-15,IGKV3-11,IGKV3-7,IGKV2-30,IGKV2-24,IGKV1-27,IGKV1-17,IGKV1-16,IGKV1-12,IGKV1-9,IGKV1-8,IGKV1-6,IGKJ5,IGKJ4,IGKJ3,IGKJ1,IGKC
Cytoband	22q11.2	22q11.2		1.736e-30	1.719e-28	5.729e-29	2.966e-28	24	120	IGLV9-49,IGLV8-61,IGLV7-46,IGLV7-43,ADA2,IGLV6-57,IGLV5-45,IGLV4-69,IGLV3-27,IGLV3-25,IGLV3-21,IGLV3-19,IGLV3-12,IGLV3-10,IGLV2-23,IGLV2-18,IGLV2-14,IGLV2-11,IGLV2-8,IGLV1-47,IGLV1-44,IGLV1-40,IGLV1-36,IGLC2
Disease	C0023434	Chronic Lymphocytic Leukemia	DisGeNET BeFree	2.253e-16	8.84e-13	8.84e-13	7.826e-12	41	1358	CFH,MZB1,ESR2,PECAM1,IRF4,PTCH1,TNFRSF17,DCN,IGLL5,LAX1,IGLV3-21,NOD2,CCR2,IGKV1-5,IGLV1-44,DERL3,CCL11,CCL13,MMP2,CKAP4,IGHV5-51,IGHV4-59,IGHV4-39,IGHV4-34,IGKV3-20,IGHV3-69-1,IGKV2-30,AMPD1,IGKJ1,IGHV3-30,IGHV3-23,IGHV3-21,PIM2,IGHV3-11,IGHV1-69,IGHJ6,XBP1,LAMA4,POU2AF1,CD27,FCRL5
Disease	C0026764	Multiple Myeloma	DisGeNET BeFree	6.877e-09	2.698e-05	1.349e-05	0.0001194	34	1674	MZB1,PDK1,TENT5C,IRF4,TSHR,PTCH1,TNFRSF17,DCN,ADA2,IGLL5,CCR2,BMP6,BHLHA15,MMP2,IGHV4-34,IGHV3-69-1,CCR10,PIM2,ANXA1,PRDX4,ITGA8,XBP1,POU2AF1,RUNX2,EDIL3,ELL2,TXNDC15,IGHA1,CD27,VCAN,JCHAIN,FCRL5,SLAMF7,HERPUD1
Disease	C0079744	Diffuse Large B-Cell Lymphoma	DisGeNET BeFree	1.228e-07	0.0004821	0.0001607	0.001422	24	1020	MZB1,PDK1,ESR2,PECAM1,IRF4,MSI2,CCR2,BMP6,CCL13,CKAP4,IGHV4-34,IGHV3-69-1,COL3A1,AMPD1,IGHV3-23,PIM2,XBP1,POU2AF1,IGHA1,MIXL1,CD27,IGHM,JCHAIN,SLAMF7
Disease	C0038273	Stereotypic Movement Disorder	DisGeNET BeFree	3.089e-07	0.001212	0.000279	0.00247	6	40	IGLL5,NOD2,IGHV4-34,IGHV3-69-1,IGHV3-21,IGHV1-69
Disease	C0029408	Degenerative polyarthritis	DisGeNET BeFree	3.895e-07	0.001528	0.000279	0.00247	31	1694	A2M,PDK1,ESR2,PECAM1,IRF4,PTCH1,TNFRSF17,DCN,ADA2,NOD2,CCR2,BMP6,TXNDC5,CCL11,CCL13,FGFR2,MMP2,CKAP4,SEMA4A,COL1A2,CCR10,PRDX4,ITGA8,XBP1,SHMT2,RUNX2,EDIL3,CXCL1,TGFBI,CD27,LUM
Disease	C0034069	Pulmonary Fibrosis	DisGeNET BeFree	4.267e-07	0.001674	0.000279	0.00247	21	856	PDK1,PECAM1,PTCH1,DCN,CCR2,CHST15,CCL11,FGFR2,MMP2,SEMA4A,LTBP4,COL1A2,COL3A1,CCR10,ANXA1,POU2AF1,RUNX2,TGFBI,P2RX1,WNT10A,LUM
[truncated: 100 more rows]

## Sheet: S5C CD3 module enrichment
Dataset S5C: Functional Enrichment of CD3E Module (ToppGene)
[truncated: 179 more rows]

[truncated: 4 more sheets: S5D OTOP3 module, S5E MYL9 module enrichment, S5F CXCL17 module, Sheet1]
